# Supplementary material for: Understanding narwhal diving behaviour using Hidden Markov Models with dependent state distributions and long range dependence
Source: PLoS Comput Biol. 2019 Mar 14;15(3):e1006425. doi: 10.1371/journal.pcbi.1006425 (PMC6417660; doi:10.1371/journal.pcbi.1006425)
Supplement: S1 Data — Data columns are: DiveNumber: Number of dive; Date: Date of dive; StartTime: Start time in hh:mm:ss of dive; MaxDepth: Maximum depth reach in dive in meters; Duration: Duration of dive in minutes; PostDiveDur: Duration of time spent in the surface (above 20 m) after the dive in minutes. (ZIP) [file pcbi.1006425.s004.zip]

Archive with 8 entries (5 files):
- S1 Data/
- S1 Data/NarwhalData.txt
- __MACOSX/
- __MACOSX/S1 Data/
- __MACOSX/S1 Data/._NarwhalData.txt
- S1 Data/README.md
- __MACOSX/S1 Data/._README.md
- __MACOSX/._S1 Data
