# Supplementary material for: Understanding narwhal diving behaviour using Hidden Markov Models with dependent state distributions and long range dependence
Source: PLoS Comput Biol. 2019 Mar 14;15(3):e1006425. doi: 10.1371/journal.pcbi.1006425 (PMC6417660; doi:10.1371/journal.pcbi.1006425)
Supplement: S1 Data — Data columns are: DiveNumber: Number of dive; Date: Date of dive; StartTime: Start time in hh:mm:ss of dive; MaxDepth: Maximum depth reach in dive in meters; Duration: Duration of dive in minutes; PostDiveDur: Duration of time spent in the surface (above 20 m) after the dive in minutes. (ZIP) [file pcbi.1006425.s004.zip › S1 Data/NarwhalData.txt]

DiveNumber Date StartTime MaxDepth Duration PostDiveDur
1 2013-08-13 15:45:13 59.5 5.4 3.783
2 2013-08-13 15:54:24 99.5 6.75 3.717
3 2013-08-13 16:04:52 29.5 3.183 4.1
4 2013-08-13 16:12:09 39 3.383 4.917
5 2013-08-13 16:20:27 35 4.55 17.717
6 2013-08-13 16:42:43 31.5 4.6 11.733
7 2013-08-13 16:59:03 53.5 5.467 2.3
8 2013-08-13 17:06:49 66.5 6.183 2.517
9 2013-08-13 17:15:31 35.5 5.233 1.817
10 2013-08-13 17:22:34 110.5 8.2 3.6
11 2013-08-13 17:34:22 86 7.983 3.567
12 2013-08-13 17:45:55 67 6.15 3.1
13 2013-08-13 17:55:10 20 4.433 2.483
14 2013-08-13 18:02:05 41 5.317 3.217
15 2013-08-13 18:10:37 22.5 4.183 7.65
16 2013-08-13 18:22:27 29 4.15 4.633
17 2013-08-13 18:31:14 49 5.6 3.883
18 2013-08-13 18:40:43 45 3.883 2.05
19 2013-08-13 18:46:39 146 8.617 2.933
20 2013-08-13 18:58:12 41 4.383 8.083
21 2013-08-13 19:10:40 44 4.633 3.9
22 2013-08-13 19:19:12 44.5 4.783 3.783
23 2013-08-13 19:27:46 38.5 5.45 3.6
24 2013-08-13 19:36:49 25.5 4.483 3.25
25 2013-08-13 19:44:33 20.5 3.917 16.483
26 2013-08-13 20:04:57 33.5 4.367 7.167
27 2013-08-13 20:16:29 41 4.8 20.4
28 2013-08-13 20:41:41 39 4.817 16.983
29 2013-08-13 21:03:29 64.5 5.283 2.317
30 2013-08-13 21:11:05 46 5.283 1.833
31 2013-08-13 21:18:12 56.5 5.933 2.367
32 2013-08-13 21:26:30 29.5 4.95 2.533
33 2013-08-13 21:33:59 32 4.3 2.883
34 2013-08-13 21:41:10 35.5 4.533 7.817
35 2013-08-13 21:53:31 95.5 7.317 2.067
36 2013-08-13 22:02:54 44.5 5.717 7.233
37 2013-08-13 22:15:51 88 5.817 2.6
38 2013-08-13 22:24:16 142 7 8.183
39 2013-08-13 22:39:27 124 6.367 3.083
40 2013-08-13 22:48:54 143 6.583 7.833
41 2013-08-13 23:03:19 46 4.683 3.783
42 2013-08-13 23:11:47 32.5 4.267 2.533
43 2013-08-13 23:18:35 29 4.083 2.15
44 2013-08-13 23:24:49 25.5 3.95 7.167
45 2013-08-13 23:35:56 42.5 4.6 2.083
46 2013-08-13 23:42:37 26.5 3.3 2.6
47 2013-08-13 23:48:31 47.5 4.15 2.65
48 2013-08-13 23:55:19 87.5 5.9 4.467
49 2013-08-14 00:05:41 38.5 4.467 4.3
50 2013-08-14 00:14:27 20 3.35 4.2
51 2013-08-14 00:22:00 56 4.467 7.833
52 2013-08-14 00:34:18 38 5.217 16.783
53 2013-08-14 00:56:18 20 4.7 10.317
54 2013-08-14 01:11:19 34 5.433 2.633
55 2013-08-14 01:19:23 37 4.683 2.35
56 2013-08-14 01:26:25 35 4.7 2.183
57 2013-08-14 01:33:18 56 4.367 2.133
58 2013-08-14 01:39:48 65 4.833 3.867
59 2013-08-14 01:48:30 32 4.783 2.583
60 2013-08-14 01:55:52 44.5 4.583 9.05
61 2013-08-14 02:09:30 24 3.983 26.317
62 2013-08-14 02:39:48 26 3.583 1.717
63 2013-08-14 02:45:06 29 3.433 1.817
64 2013-08-14 02:50:21 32 3.867 1.65
65 2013-08-14 02:55:52 49 4.317 1.783
66 2013-08-14 03:01:58 48 4.433 1.717
67 2013-08-14 03:08:07 37 3.85 1.683
68 2013-08-14 03:13:39 33.5 3.867 1.45
69 2013-08-14 03:18:58 51 5.317 2.267
70 2013-08-14 03:26:33 30.5 3.467 15.267
71 2013-08-14 03:45:17 22 6.017 27
72 2013-08-14 04:18:18 27.5 4.983 14.383
73 2013-08-14 04:37:40 51.5 5.583 8.583
74 2013-08-14 04:51:50 41.5 4.8 2.783
75 2013-08-14 04:59:25 26 4 0.033
76 2013-08-14 05:03:27 42.5 3.083 2.467
77 2013-08-14 05:09:00 38.5 4.283 3.383
78 2013-08-14 05:16:40 87.5 7.45 7.85
79 2013-08-14 05:31:58 44.5 6.883 1.85
80 2013-08-14 05:40:42 53.5 8.017 2.417
81 2013-08-14 05:51:08 64 7.733 1.517
82 2013-08-14 06:00:23 31.5 5.167 9.367
83 2013-08-14 06:14:55 25.5 4.133 59.567
84 2013-08-14 07:18:37 20.5 2.717 1.25
85 2013-08-14 07:22:35 34 4.433 1.617
86 2013-08-14 07:28:38 57 4.05 2.067
87 2013-08-14 07:34:45 128 7.233 5.983
88 2013-08-14 07:47:58 53 6.483 1.9
89 2013-08-14 07:56:21 48 6.5 2.183
90 2013-08-14 08:05:02 44.5 7.117 1.783
91 2013-08-14 08:13:56 42.5 7.267 1.383
92 2013-08-14 08:22:35 103 8.533 1.9
93 2013-08-14 08:33:01 31.5 3.417 11.983
94 2013-08-14 08:48:25 394 15.683 12.333
95 2013-08-14 09:16:26 417.5 15.117 7.017
96 2013-08-14 09:38:34 357 14.033 6.45
97 2013-08-14 09:59:03 354.5 13.683 3.917
98 2013-08-14 10:16:39 340.5 13.267 4.267
99 2013-08-14 10:34:11 449.5 12.483 23.45
100 2013-08-14 11:10:07 317 9.617 84.767
101 2013-08-14 12:44:30 23.5 3.583 28.5
102 2013-08-14 13:16:35 55 3.183 5.25
103 2013-08-14 13:25:01 162.5 9.767 0.7
104 2013-08-14 13:35:29 20.5 1.1 10.917
105 2013-08-14 13:47:30 63 6.317 16.65
106 2013-08-14 14:10:28 38.5 4.683 20.483
107 2013-08-14 14:35:38 35.5 2.433 0.45
108 2013-08-14 14:38:31 150.5 7.65 9.05
109 2013-08-14 14:55:13 302 10.1 3.55
110 2013-08-14 15:08:52 262.5 9.05 5.083
111 2013-08-14 15:23:00 270.5 7.233 5.167
112 2013-08-14 15:35:24 166 8.65 3.283
113 2013-08-14 15:47:20 176.5 7.933 3.517
114 2013-08-14 15:58:47 165.5 7.133 3.25
115 2013-08-14 16:09:10 119 6.25 3.85
116 2013-08-14 16:19:16 58 7.933 1.8
117 2013-08-14 16:29:00 62 5.217 2.5
118 2013-08-14 16:36:43 61 5.833 3.533
119 2013-08-14 16:46:05 72 6.267 2.9
120 2013-08-14 16:55:15 79.5 6.717 2.583
121 2013-08-14 17:04:33 90.5 5.667 4.283
122 2013-08-14 17:14:30 175 7.183 10.317
123 2013-08-14 17:32:00 122 8.883 3.967
124 2013-08-14 17:44:51 142.5 7.267 5.183
125 2013-08-14 17:57:18 208.5 7.667 6.5
126 2013-08-14 18:11:28 187 8.383 9.983
127 2013-08-14 18:29:50 182 7.2 5.283
128 2013-08-14 18:42:19 187 6.667 3.7
129 2013-08-14 18:52:41 160.5 7.3 4.617
130 2013-08-14 19:04:36 159 7.283 3.75
131 2013-08-14 19:15:38 175 7.167 3.3
132 2013-08-14 19:26:06 187.5 8.433 5.667
133 2013-08-14 19:40:12 179.5 9.167 4.817
134 2013-08-14 19:54:11 250 9.733 45.333
135 2013-08-14 20:49:15 244 11.233 186.533
136 2013-08-15 00:07:01 793 20.65 7.75
137 2013-08-15 00:35:25 405.5 9.9 7.283
138 2013-08-15 00:52:36 252.5 8.35 6.683
139 2013-08-15 01:07:38 178.5 5.933 38.783
140 2013-08-15 01:52:21 529 14.017 3.717
141 2013-08-15 02:10:05 836 21.25 5.117
142 2013-08-15 02:36:27 398.5 9.767 21.583
143 2013-08-15 03:07:48 542.5 12.35 8.533
144 2013-08-15 03:28:41 463.5 11.917 6.467
145 2013-08-15 03:47:04 542 12.85 11.15
146 2013-08-15 04:11:04 445.5 11 3.533
147 2013-08-15 04:25:36 538 12.833 5.733
148 2013-08-15 04:44:10 466 12.4 7.917
149 2013-08-15 05:04:29 472.5 12.967 6.55
150 2013-08-15 05:24:00 438.5 11.917 5.417
151 2013-08-15 05:41:20 394.5 11.133 4.883
152 2013-08-15 05:57:21 400.5 11.617 6.05
153 2013-08-15 06:15:01 453.5 11.35 6.333
154 2013-08-15 06:32:42 507 13.067 7.317
155 2013-08-15 06:53:05 393 10.933 6.733
156 2013-08-15 07:10:45 589.5 13.283 7.9
157 2013-08-15 07:31:56 417 11.55 18.217
158 2013-08-15 08:01:42 529.5 11.667 6.967
159 2013-08-15 08:20:20 425 10.467 9.483
160 2013-08-15 08:40:17 38 4.15 2.233
161 2013-08-15 08:46:40 406.5 10.983 4.783
162 2013-08-15 09:02:26 439.5 11.883 10.883
163 2013-08-15 09:25:12 535 12.533 6.017
164 2013-08-15 09:43:45 564 12.967 24.167
165 2013-08-15 10:20:53 464.5 10.167 5.267
166 2013-08-15 10:36:19 441 10.983 4.75
167 2013-08-15 10:52:03 470 12.05 10.533
168 2013-08-15 11:14:38 460 11.9 7.233
169 2013-08-15 11:33:46 488 11.333 6.217
170 2013-08-15 11:51:19 572 12.733 4.95
171 2013-08-15 12:09:00 650.5 13.083 30.717
172 2013-08-15 12:52:48 22.5 3.817 9.467
173 2013-08-15 13:06:05 44.5 2.733 7.3
174 2013-08-15 13:16:07 44.5 3.2 1.467
175 2013-08-15 13:20:47 23 2.183 1.267
176 2013-08-15 13:24:14 46 3.767 1.3
177 2013-08-15 13:29:18 36.5 3.983 1.833
178 2013-08-15 13:35:07 111.5 6.867 36.517
179 2013-08-15 14:18:30 28 2.733 46.8
180 2013-08-15 15:08:02 614.5 12.817 14.933
181 2013-08-15 15:35:47 710.5 13.2 16.2
182 2013-08-15 16:05:11 53 5.683 2.2
183 2013-08-15 16:13:04 76 6.25 56.917
184 2013-08-15 17:16:14 646.5 16.2 7.55
185 2013-08-15 17:39:59 595 12.783 6.883
186 2013-08-15 17:59:39 715.5 15.217 12.067
187 2013-08-15 18:26:56 672 13.717 12.383
188 2013-08-15 18:53:02 616 13.1 17.683
189 2013-08-15 19:23:49 573 13.517 26.183
190 2013-08-15 20:03:31 442.5 11.2 6.933
191 2013-08-15 20:21:39 529.5 11.983 25.317
192 2013-08-15 20:58:57 191.5 10 2.1
193 2013-08-15 21:11:03 29.5 3.167 2.883
194 2013-08-15 21:17:06 25.5 4.267 61.233
195 2013-08-15 22:22:36 348 10.383 4.267
196 2013-08-15 22:37:15 399.5 11.583 5.35
197 2013-08-15 22:54:11 417.5 11.883 7.417
198 2013-08-15 23:13:29 328.5 10.967 3.533
199 2013-08-15 23:27:59 409 12.283 6.75
200 2013-08-15 23:47:01 310.5 10.25 88.85
201 2013-08-16 01:26:07 20.5 3.65 6.133
202 2013-08-16 01:35:54 37.5 5.5 5
203 2013-08-16 01:46:24 21 2.85 27.917
204 2013-08-16 02:17:10 36.5 3.267 105
205 2013-08-16 04:05:26 188.5 7.65 5.567
206 2013-08-16 04:18:39 203.5 10.417 27.033
207 2013-08-16 04:56:06 30 3.35 1.067
208 2013-08-16 05:00:31 30 3.183 26.883
209 2013-08-16 05:30:35 32 3.433 11.417
210 2013-08-16 05:45:26 197 8.367 7.883
211 2013-08-16 06:01:41 421.5 12.267 7.017
212 2013-08-16 06:20:58 372 10.15 3.517
213 2013-08-16 06:34:38 146 10.7 2.533
214 2013-08-16 06:47:52 147 6.35 1.667
215 2013-08-16 06:55:53 335 9.417 3.283
216 2013-08-16 07:08:35 370.5 9.917 3
217 2013-08-16 07:21:30 397.5 9.617 3.1
218 2013-08-16 07:34:13 157 7.5 2.9
219 2013-08-16 07:44:37 188 8.417 3.75
220 2013-08-16 07:56:47 230.5 7.35 10.783
221 2013-08-16 08:14:55 282.5 9.133 9.1
222 2013-08-16 08:33:09 146 10 4.117
223 2013-08-16 08:47:16 137.5 7.9 3.333
224 2013-08-16 08:58:30 149 7.533 3.233
225 2013-08-16 09:09:16 357 11.65 1.983
226 2013-08-16 09:22:54 27 3.85 1.683
227 2013-08-16 09:28:26 22.5 4.467 15.717
228 2013-08-16 09:48:37 192 8.767 2.75
229 2013-08-16 10:00:08 234 10.6 2.317
230 2013-08-16 10:13:03 200 10.717 3.033
231 2013-08-16 10:26:48 289 9.617 2.983
232 2013-08-16 10:39:24 183.5 6.367 3.9
233 2013-08-16 10:49:40 402.5 9.667 2.6
234 2013-08-16 11:01:56 78.5 5.35 2.183
235 2013-08-16 11:09:28 318.5 9.283 3.267
236 2013-08-16 11:22:01 76.5 5.733 3.567
237 2013-08-16 11:31:19 92 5.683 2.5
238 2013-08-16 11:39:30 76 5.8 1.917
239 2013-08-16 11:47:13 222.5 8.933 2.917
240 2013-08-16 11:59:04 176.5 8.417 2.867
241 2013-08-16 12:10:21 209 8.183 3.667
242 2013-08-16 12:22:12 238.5 7.967 2.367
243 2013-08-16 12:32:32 290 9.533 2.867
244 2013-08-16 12:44:56 189.5 7.917 7.417
245 2013-08-16 13:00:16 287.5 11.267 4.567
246 2013-08-16 13:16:06 351.5 9.867 3.717
247 2013-08-16 13:29:41 304 11.017 4.2
248 2013-08-16 13:44:54 347 11.65 9.467
249 2013-08-16 14:06:01 26 4.5 1.483
250 2013-08-16 14:12:00 37 3.917 1.983
251 2013-08-16 14:17:54 25 3.517 1
252 2013-08-16 14:22:25 23.5 1.6 5.567
253 2013-08-16 14:29:35 259 11.283 2.383
254 2013-08-16 14:43:15 35.5 3.2 1.433
255 2013-08-16 14:47:53 141 9.667 5.883
256 2013-08-16 15:03:26 250.5 11.75 8.017
257 2013-08-16 15:23:12 30 6.567 3.25
258 2013-08-16 15:33:01 67.5 6.867 7.633
259 2013-08-16 15:47:31 31 6.05 2.533
260 2013-08-16 15:56:06 34.5 4.317 1.55
261 2013-08-16 16:01:58 137.5 9.667 2.7
262 2013-08-16 16:14:20 39 4.367 1.7
263 2013-08-16 16:20:24 55 5.767 7.15
264 2013-08-16 16:33:19 22 2.483 20.3
265 2013-08-16 16:56:06 25 2.383 1.433
266 2013-08-16 16:59:55 27 5.6 2.433
267 2013-08-16 17:07:57 442 15.917 24.717
268 2013-08-16 17:48:35 26 5.9 2.017
269 2013-08-16 17:56:30 24.5 8.1 9.033
270 2013-08-16 18:13:38 27 6.8 9.7
271 2013-08-16 18:30:08 34 6.383 2.1
272 2013-08-16 18:38:37 24.5 6.15 65.933
273 2013-08-16 19:50:42 599.5 14.217 10.817
274 2013-08-16 20:15:44 490 13.283 5.083
275 2013-08-16 20:34:06 487.5 12.417 4.017
276 2013-08-16 20:50:32 204 9.9 2.467
277 2013-08-16 21:02:54 72.5 9.317 1.55
278 2013-08-16 21:13:46 49 6.417 1.833
279 2013-08-16 21:22:01 38.5 7.867 2.4
280 2013-08-16 21:32:17 74 12.3 2.75
281 2013-08-16 21:47:20 76.5 6.467 10.367
282 2013-08-16 22:04:10 29.5 4.933 4.483
283 2013-08-16 22:13:35 119.5 4.95 4.833
284 2013-08-16 22:23:22 46.5 4.1 6.083
285 2013-08-16 22:33:33 76.5 5.217 19.867
286 2013-08-16 22:58:38 47 5.617 1.317
287 2013-08-16 23:05:34 22 6.2 20.95
288 2013-08-16 23:32:43 275.5 12.283 1.967
289 2013-08-16 23:46:58 59 3.083 5.167
290 2013-08-16 23:55:13 586.5 16.267 12.167
291 2013-08-17 00:23:39 576 14.933 6.133
292 2013-08-17 00:44:43 516 12.883 2.05
293 2013-08-17 00:59:39 43.5 5.017 1.417
294 2013-08-17 01:06:05 38.5 5.033 1.4
295 2013-08-17 01:12:31 41.5 5.167 1.533
296 2013-08-17 01:19:13 33 5.067 1.117
297 2013-08-17 01:25:24 58 5.033 1.583
298 2013-08-17 01:32:01 31.5 2.767 1.283
299 2013-08-17 01:36:04 37.5 5.067 3.433
300 2013-08-17 01:44:34 174.5 9.267 1.95
301 2013-08-17 01:55:47 49.5 5.35 1.367
302 2013-08-17 02:02:30 51.5 6.533 1.683
303 2013-08-17 02:10:43 43.5 7.133 1.967
304 2013-08-17 02:19:49 37.5 6.683 2.133
305 2013-08-17 02:28:38 30 6.2 2.367
306 2013-08-17 02:37:12 21.5 4.55 2.7
307 2013-08-17 02:44:27 27 5.367 3.833
308 2013-08-17 02:53:39 29 6.683 8.7
309 2013-08-17 03:09:02 46 6.083 2.217
310 2013-08-17 03:17:20 22 4.917 8.433
311 2013-08-17 03:30:41 67.5 7.167 21.317
312 2013-08-17 03:59:10 25.5 2.3 1.117
313 2013-08-17 04:02:35 27 2.733 1.133
314 2013-08-17 04:06:27 69 6.1 1.633
315 2013-08-17 04:14:11 61.5 3.783 1.1
316 2013-08-17 04:19:04 42 5.367 1.5
317 2013-08-17 04:25:56 26.5 3.867 4.467
318 2013-08-17 04:34:16 31.5 7.267 8.75
319 2013-08-17 04:50:17 23.5 5.917 1.967
320 2013-08-17 04:58:10 22.5 5.05 7.117
321 2013-08-17 05:10:20 22 5.4 4.167
322 2013-08-17 05:19:54 24 5.55 6.133
323 2013-08-17 05:31:35 31 3.25 1.083
324 2013-08-17 05:35:55 21.5 4.933 11.533
325 2013-08-17 05:52:23 46.5 5.15 1.617
326 2013-08-17 05:59:09 26.5 5.083 1.617
327 2013-08-17 06:05:51 22 5.467 1.583
328 2013-08-17 06:12:54 21.5 4.35 1.517
329 2013-08-17 06:18:46 51.5 6.133 10.417
330 2013-08-17 06:35:19 29 3.117 1.05
331 2013-08-17 06:39:29 28 3.167 0.95
332 2013-08-17 06:43:36 64.5 7.767 1.867
333 2013-08-17 06:53:14 51.5 5.983 1.617
334 2013-08-17 07:00:50 44.5 6.3 2.05
335 2013-08-17 07:09:11 41 4.633 1.317
336 2013-08-17 07:15:08 32.5 4.9 28.767
337 2013-08-17 07:48:48 28.5 4.933 43.733
338 2013-08-17 08:37:28 22 5.083 13.033
339 2013-08-17 08:55:35 26 2.933 1.167
340 2013-08-17 08:59:41 33.5 2.983 1.4
341 2013-08-17 09:04:04 21 1.983 0.75
342 2013-08-17 09:06:48 36 4.217 1.8
343 2013-08-17 09:12:49 54 4.783 1.817
344 2013-08-17 09:19:25 26.5 2.433 1.317
345 2013-08-17 09:23:10 20 3.233 4.717
346 2013-08-17 09:31:07 26 4.183 1.467
347 2013-08-17 09:36:46 27 4.3 8.117
348 2013-08-17 09:49:11 41.5 5.35 3.8
349 2013-08-17 09:58:20 45 7 1.767
350 2013-08-17 10:07:06 44.5 7.567 1.733
351 2013-08-17 10:16:24 29 5.133 1.083
352 2013-08-17 10:22:37 22 4.017 1.55
353 2013-08-17 10:28:11 29 5.183 1.833
354 2013-08-17 10:35:12 32.5 5.617 2.35
355 2013-08-17 10:43:10 25.5 5.5 2.017
356 2013-08-17 10:50:41 20.5 4.217 2.183
357 2013-08-17 10:57:05 21 4.65 9.65
358 2013-08-17 11:11:23 28 4.917 2.417
359 2013-08-17 11:18:43 38.5 8.05 1.65
360 2013-08-17 11:28:25 74 9.767 2.083
361 2013-08-17 11:40:16 60.5 8.117 1.583
362 2013-08-17 11:49:58 33 4.233 1.167
363 2013-08-17 11:55:22 50 6.883 1.3
364 2013-08-17 12:03:33 25.5 3.05 1
365 2013-08-17 12:07:36 80.5 8.7 2
366 2013-08-17 12:18:18 103 6.317 3.867
367 2013-08-17 12:28:29 47.5 9.7 1.417
368 2013-08-17 12:39:36 20 1.267 2.433
369 2013-08-17 12:43:18 23.5 4.183 0.017
370 2013-08-17 12:47:30 21 1.117 6.283
371 2013-08-17 12:54:54 20 1.733 1.7
372 2013-08-17 12:58:20 51 6.55 5.483
373 2013-08-17 13:10:22 47 6.9 1.867
374 2013-08-17 13:19:08 158.5 11.733 2.483
375 2013-08-17 13:33:21 76 9.633 1.9
376 2013-08-17 13:44:53 115 10.067 2.3
377 2013-08-17 13:57:15 64.5 8.35 2.4
378 2013-08-17 14:08:00 75 8.2 2.417
379 2013-08-17 14:18:37 66.5 8.067 3.05
380 2013-08-17 14:29:44 42 8.983 2.467
381 2013-08-17 14:41:11 56.5 7.333 1.7
382 2013-08-17 14:50:13 110 10.233 2.283
383 2013-08-17 15:02:44 108.5 10.883 2.467
384 2013-08-17 15:16:05 116 11.767 2.217
385 2013-08-17 15:30:04 160.5 14.5 2.483
386 2013-08-17 15:47:03 205 13.533 2.417
387 2013-08-17 16:03:00 237 13.267 2.883
388 2013-08-17 16:19:09 163 12.25 2.95
389 2013-08-17 16:34:21 80 9.067 8.383
390 2013-08-17 16:51:48 39.5 9.117 2.95
391 2013-08-17 17:03:52 22 6.35 3
392 2013-08-17 17:13:13 30.5 6.633 2.7
393 2013-08-17 17:22:33 96 10.033 2.483
394 2013-08-17 17:35:04 59 9.017 2.467
395 2013-08-17 17:46:33 54.5 9.283 2.233
396 2013-08-17 17:58:04 103.5 10.117 2.617
397 2013-08-17 18:10:48 46 9.233 2.967
398 2013-08-17 18:23:00 320.5 15.267 8.05
399 2013-08-17 18:46:19 86 12.15 1.583
400 2013-08-17 19:00:03 46 3.533 1.483
401 2013-08-17 19:05:04 55.5 4.233 2.367
402 2013-08-17 19:11:40 126.5 4.4 20.633
403 2013-08-17 19:36:42 72 5.2 21
404 2013-08-17 20:02:54 64 4.183 14.233
405 2013-08-17 20:21:19 83 4.117 6.8
406 2013-08-17 20:32:14 437 9.117 1.817
407 2013-08-17 20:43:10 29 2.45 12.75
408 2013-08-17 20:58:22 45.5 4 32.4
409 2013-08-17 21:34:46 47.5 3.867 38.233
410 2013-08-17 22:16:52 263.5 12.933 3.1
411 2013-08-17 22:32:54 244.5 10.817 2.783
412 2013-08-17 22:46:30 243.5 11.3 6.85
413 2013-08-17 23:04:39 20.5 3.667 10.6
414 2013-08-17 23:18:55 104.5 9.667 1.783
415 2013-08-17 23:30:22 75.5 8.283 3.633
416 2013-08-17 23:42:17 61 7.233 8.15
417 2013-08-17 23:57:40 47.5 6.833 4.933
418 2013-08-18 00:09:26 24 4.5 56.2
419 2013-08-18 01:10:08 95 8.383 8.4
420 2013-08-18 01:26:55 262.5 14.15 2.233
421 2013-08-18 01:43:18 34 8.567 33.017
422 2013-08-18 02:24:53 241 8.8 3.783
423 2013-08-18 02:37:28 56 4.433 8.6
424 2013-08-18 02:50:30 36.5 3.417 13.783
425 2013-08-18 03:07:42 255 12.617 26.917
426 2013-08-18 03:47:14 258 11.117 7.2
427 2013-08-18 04:05:33 64 5.75 74.6
428 2013-08-18 05:25:54 312 14.383 8.017
429 2013-08-18 05:48:18 295.5 10.533 10.717
430 2013-08-18 06:09:33 357.5 11.833 3.133
431 2013-08-18 06:24:31 375.5 10.5 3.583
432 2013-08-18 06:38:36 403 11.183 8.217
433 2013-08-18 06:58:00 423.5 13.117 4.683
434 2013-08-18 07:15:48 409 11.433 10.517
435 2013-08-18 07:37:45 367.5 11.65 30.967
436 2013-08-18 08:20:22 139.5 5.9 6.367
437 2013-08-18 08:32:38 295.5 15 3.017
438 2013-08-18 08:50:39 174.5 9.6 7.517
439 2013-08-18 09:07:46 44.5 7.233 11.683
440 2013-08-18 09:26:41 35 7.233 1.933
441 2013-08-18 09:35:51 29.5 6.733 1.733
442 2013-08-18 09:44:19 73 8.95 2.433
443 2013-08-18 09:55:42 167.5 8.967 8.217
444 2013-08-18 10:12:53 324.5 14.25 20.917
445 2013-08-18 10:48:03 330 9.867 2.933
446 2013-08-18 11:00:51 94.5 5.117 2.617
447 2013-08-18 11:08:35 311 9.9 5.183
448 2013-08-18 11:23:40 154.5 9.75 2.733
449 2013-08-18 11:36:09 119 10.35 2.2
450 2013-08-18 11:48:42 119 8.617 1.917
451 2013-08-18 11:59:14 88.5 8.033 2.217
452 2013-08-18 12:09:29 70.5 7.967 1.533
453 2013-08-18 12:18:59 57.5 7.333 10.5
454 2013-08-18 12:36:49 38 3.533 1.317
455 2013-08-18 12:41:40 44.5 3.667 18.783
456 2013-08-18 13:04:07 20.5 3.333 1.233
457 2013-08-18 13:08:41 69.5 6.767 3.35
458 2013-08-18 13:18:48 45 4.6 2.267
459 2013-08-18 13:25:40 32 3.633 9.733
460 2013-08-18 13:39:02 30.5 6.05 8.683
461 2013-08-18 13:53:46 45 5.283 20.367
462 2013-08-18 14:19:25 128 9.733 5.333
463 2013-08-18 14:34:29 410 11.417 7.683
464 2013-08-18 14:53:35 20 2.167 1.117
465 2013-08-18 14:56:52 80 3.95 61.2
466 2013-08-18 16:02:01 58 4.85 23.05
467 2013-08-18 16:29:55 395 13.383 5.933
468 2013-08-18 16:49:14 37 2.9 3.5
469 2013-08-18 16:55:38 282 12.15 2.2
470 2013-08-18 17:09:59 47 2.033 0.883
471 2013-08-18 17:12:54 348 14.317 5.117
472 2013-08-18 17:32:20 196 6.1 3.1
473 2013-08-18 17:41:32 280 11.417 8.85
474 2013-08-18 18:01:48 202 5.867 43.4
475 2013-08-18 18:51:04 84 4.817 2.9
476 2013-08-18 18:58:47 169.5 7.617 10.75
477 2013-08-18 19:17:09 177 7.567 5.683
478 2013-08-18 19:30:24 125.5 8.917 3.383
479 2013-08-18 19:42:42 114.5 8.533 2.45
480 2013-08-18 19:53:41 133 7.567 2.467
481 2013-08-18 20:03:43 131 8.7 2.833
482 2013-08-18 20:15:15 126 8.383 2.35
483 2013-08-18 20:25:59 94 8.05 3.167
484 2013-08-18 20:37:12 96.5 8.583 3.117
485 2013-08-18 20:48:54 103.5 6.783 4.867
486 2013-08-18 21:00:33 76.5 4.65 6
487 2013-08-18 21:11:12 32 4.817 6.4
488 2013-08-18 21:22:25 33.5 8.083 3.167
489 2013-08-18 21:33:40 97 5.233 1.333
490 2013-08-18 21:40:14 52 3.717 1.067
491 2013-08-18 21:45:01 45 3.833 1.117
492 2013-08-18 21:49:58 49.5 4.167 1.2
493 2013-08-18 21:55:20 41 4.5 1.383
494 2013-08-18 22:01:13 52 5.25 1.383
495 2013-08-18 22:07:51 67.5 3.55 1.283
496 2013-08-18 22:12:41 59 4.267 1.467
497 2013-08-18 22:18:25 45 4.933 1.117
498 2013-08-18 22:24:28 64 4.833 1.133
499 2013-08-18 22:30:26 81.5 5.1 1.317
500 2013-08-18 22:36:51 58.5 3.95 0.983
501 2013-08-18 22:41:47 95 7.85 12.067
502 2013-08-18 23:01:42 24 4.5 5.9
503 2013-08-18 23:12:06 43.5 3.033 14.883
504 2013-08-18 23:30:01 37.5 3.033 2.333
505 2013-08-18 23:35:23 114 4.15 59.667
506 2013-08-19 00:39:12 27.5 3.167 2.65
507 2013-08-19 00:45:01 35.5 3.067 4.15
508 2013-08-19 00:52:14 47.5 3.9 3.217
509 2013-08-19 00:59:21 89 4.867 7.2
510 2013-08-19 01:11:25 108.5 6.9 5.467
511 2013-08-19 01:23:47 25 2.983 5.383
512 2013-08-19 01:32:09 41 5.017 10.083
513 2013-08-19 01:47:15 54.5 5.483 1.683
514 2013-08-19 01:54:25 45 5.25 5.567
515 2013-08-19 02:05:14 87.5 4.633 24.75
516 2013-08-19 02:34:37 274.5 9.767 10.583
517 2013-08-19 02:54:58 26 3.2 2.067
518 2013-08-19 03:00:14 143.5 6.1 4.217
519 2013-08-19 03:10:33 34.5 3.85 8.833
520 2013-08-19 03:23:14 86 3.667 8.783
521 2013-08-19 03:35:41 59 3.65 8.017
522 2013-08-19 03:47:21 311 10.383 4.417
523 2013-08-19 04:02:09 25.5 1.733 0.867
524 2013-08-19 04:04:45 325.5 15.233 2.283
525 2013-08-19 04:22:16 176.5 9.4 0.417
526 2013-08-19 04:32:05 42.5 6.05 3.767
527 2013-08-19 04:41:54 21 2.833 36.183
528 2013-08-19 05:20:55 23 4.383 34.967
529 2013-08-19 06:00:16 21.5 4.7 11.133
530 2013-08-19 06:16:06 25.5 2.833 23.533
531 2013-08-19 06:42:28 24.5 4.133 11.717
532 2013-08-19 06:58:19 30.5 3.067 9.933
533 2013-08-19 07:11:19 33 2.95 0.95
534 2013-08-19 07:15:13 22 1.7 1.15
535 2013-08-19 07:18:04 123 6.883 2.183
536 2013-08-19 07:27:08 111 5.05 9.75
537 2013-08-19 07:41:56 20.5 4.383 3.217
538 2013-08-19 07:49:32 21.5 4.633 16.7
539 2013-08-19 08:10:52 148 7.5 16.683
540 2013-08-19 08:35:03 51.5 3.65 76.717
541 2013-08-19 09:55:25 44.5 3.083 12.817
542 2013-08-19 10:11:19 31 2.05 1.5
543 2013-08-19 10:14:52 223.5 9.633 10.317
544 2013-08-19 10:34:49 21 1.933 4.733
545 2013-08-19 10:41:29 27 3.75 4.6
546 2013-08-19 10:49:50 153.5 11.033 1.8
547 2013-08-19 11:02:40 42 6.183 1.433
548 2013-08-19 11:10:17 22.5 7 1.533
549 2013-08-19 11:18:49 129 5.883 5.967
550 2013-08-19 11:30:40 112.5 12.75 3.867
551 2013-08-19 11:47:17 128.5 13.533 2.3
552 2013-08-19 12:03:07 118 10.983 2.617
553 2013-08-19 12:16:43 125.5 10.75 2.633
554 2013-08-19 12:30:06 118 8.05 3.517
555 2013-08-19 12:41:40 344 11.983 3.9
556 2013-08-19 12:57:33 427 11.45 4.267
557 2013-08-19 13:13:16 538 14.317 8
558 2013-08-19 13:35:35 431 13 12
559 2013-08-19 14:00:35 242.5 10.6 4.083
560 2013-08-19 14:15:16 212 7.85 5.8
561 2013-08-19 14:28:55 287 9.467 3.7
562 2013-08-19 14:42:05 267.5 9.067 4.633
563 2013-08-19 14:55:47 287.5 10.05 5.083
564 2013-08-19 15:10:55 123.5 5.867 12.183
565 2013-08-19 15:28:58 94 4.567 16.867
566 2013-08-19 15:50:24 42 4.883 2.083
567 2013-08-19 15:57:22 56.5 3.85 1.567
568 2013-08-19 16:02:47 227 11.7 2.667
569 2013-08-19 16:17:09 123 7.817 4.833
570 2013-08-19 16:29:48 139.5 5.117 2.917
571 2013-08-19 16:37:50 308.5 11.333 18.067
572 2013-08-19 17:07:14 41.5 6.167 1.233
573 2013-08-19 17:14:38 42 4.5 1.2
574 2013-08-19 17:20:20 39.5 2.15 1.05
575 2013-08-19 17:23:32 68 3.567 2.217
576 2013-08-19 17:29:19 64 5.9 1.633
577 2013-08-19 17:36:51 63 3.75 1.267
578 2013-08-19 17:41:52 82.5 3.3 1.167
579 2013-08-19 17:46:20 95 4.05 1.433
580 2013-08-19 17:51:49 145 9.9 2.1
581 2013-08-19 18:03:49 72.5 5.833 1.983
582 2013-08-19 18:11:38 27 3.517 33.217
583 2013-08-19 18:48:22 243 14.6 3.75
584 2013-08-19 19:06:43 239 12.1 16.917
585 2013-08-19 19:35:44 214.5 12.1 3.383
586 2013-08-19 19:51:13 226 11.95 3.45
587 2013-08-19 20:06:37 176.5 12.433 6
588 2013-08-19 20:25:03 153 9.583 4.417
589 2013-08-19 20:39:03 192 11.067 5.167
590 2013-08-19 20:55:17 177.5 10.383 5.133
591 2013-08-19 21:10:48 191 10.317 7.45
592 2013-08-19 21:28:34 160 7.933 6.567
593 2013-08-19 21:43:04 156 9.167 5.533
594 2013-08-19 21:57:46 160.5 7.1 4.9
595 2013-08-19 22:09:46 144.5 8.2 50.917
596 2013-08-19 23:08:53 297 7.817 5.1
597 2013-08-19 23:21:48 184 7.85 17.1
598 2013-08-19 23:46:45 155.5 6.333 3.15
599 2013-08-19 23:56:14 146 6.467 2.917
600 2013-08-20 00:05:37 105 5.95 4.333
601 2013-08-20 00:15:54 200.5 10.8 3.7
602 2013-08-20 00:30:24 187.5 9.133 2.85
603 2013-08-20 00:42:23 198.5 9.183 2.9
604 2013-08-20 00:54:28 183.5 11.767 3.267
605 2013-08-20 01:09:30 198.5 10.483 2.817
606 2013-08-20 01:22:48 211 10.583 3.067
607 2013-08-20 01:36:27 213 10.367 2.9
608 2013-08-20 01:49:43 190 7.85 2.117
609 2013-08-20 01:59:41 176.5 6.417 2.35
610 2013-08-20 02:08:27 216.5 7.5 2.717
611 2013-08-20 02:18:40 191 6.817 2.783
612 2013-08-20 02:28:16 172 7.65 3.583
613 2013-08-20 02:39:30 198 9.267 3.717
614 2013-08-20 02:52:29 197.5 8.367 4.933
615 2013-08-20 03:05:47 345 10.767 4.25
616 2013-08-20 03:20:48 373.5 10.95 6.683
617 2013-08-20 03:38:26 343.5 9.7 27.667
618 2013-08-20 04:15:48 444.5 11.5 5.1
619 2013-08-20 04:32:24 398.5 10.883 3.783
620 2013-08-20 04:47:04 386 10.75 4.15
621 2013-08-20 05:01:58 337 9.75 10.45
622 2013-08-20 05:22:10 407.5 11.1 11.633
623 2013-08-20 05:44:54 439.5 12.183 4.467
624 2013-08-20 06:01:33 374 10.533 3.933
625 2013-08-20 06:16:01 357.5 10.883 4.933
626 2013-08-20 06:31:50 414 10.517 8.95
627 2013-08-20 06:51:18 334.5 8.9 61.667
628 2013-08-20 08:01:52 40.5 2.833 12.983
629 2013-08-20 08:17:41 345 9.367 7.583
630 2013-08-20 08:34:38 291 8.3 20.917
631 2013-08-20 09:03:51 381 10.633 12.167
632 2013-08-20 09:26:39 405 11.467 127.05
633 2013-08-20 11:45:10 20.5 1.683 51.5
634 2013-08-20 12:38:21 446 13.25 4.483
635 2013-08-20 12:56:05 503.5 15.35 4.75
636 2013-08-20 13:16:11 466 15.283 6.017
637 2013-08-20 13:37:29 591.5 15.317 7.5
638 2013-08-20 14:00:18 571.5 13.75 5.833
639 2013-08-20 14:19:53 27.5 2.833 31.483
640 2013-08-20 14:54:12 20.5 2.95 7.883
641 2013-08-20 15:05:02 596 13.167 4.767
642 2013-08-20 15:22:58 559.5 15.067 13.433
643 2013-08-20 15:51:28 44.5 3.6 28.417
644 2013-08-20 16:23:29 36 3.183 72.833
645 2013-08-20 17:39:30 543.5 13.65 10.883
646 2013-08-20 18:04:02 27.5 1.633 1.683
647 2013-08-20 18:07:21 625 14.933 4.433
648 2013-08-20 18:26:43 676.5 15.9 5.617
649 2013-08-20 18:48:14 729.5 15.083 13.767
650 2013-08-20 19:17:05 751.5 17.517 6.433
651 2013-08-20 19:41:02 433.5 12.667 5.233
652 2013-08-20 19:58:56 618.5 13.383 4.733
653 2013-08-20 20:17:03 645.5 14.617 8.033
654 2013-08-20 20:39:42 661 14.033 8.9
655 2013-08-20 21:02:38 489 12.533 10
656 2013-08-20 21:25:10 526 12.617 7.817
657 2013-08-20 21:45:36 521 12.55 68
658 2013-08-20 23:06:09 493.5 13.033 7.917
659 2013-08-20 23:27:06 503 12.317 5.767
660 2013-08-20 23:45:11 563.5 10.933 5.9
661 2013-08-21 00:02:01 489.5 12 4.75
662 2013-08-21 00:18:46 563 12.733 4.617
663 2013-08-21 00:36:07 585.5 12.65 4.25
664 2013-08-21 00:53:01 470 12.083 4.483
665 2013-08-21 01:09:35 591 12.6 5.35
666 2013-08-21 01:27:32 463.5 12.067 4.3
667 2013-08-21 01:43:54 485.5 11.667 6.233
668 2013-08-21 02:01:48 570.5 13.067 48.7
669 2013-08-21 03:03:34 27.5 1.967 47.883
670 2013-08-21 03:53:25 26.5 1.9 9.467
671 2013-08-21 04:04:47 21.5 2.483 15.033
672 2013-08-21 04:22:18 419 11.15 11.017
673 2013-08-21 04:44:28 20.5 2.267 3.983
674 2013-08-21 04:50:43 464.5 12.883 5.167
675 2013-08-21 05:08:46 509 14.283 4.467
676 2013-08-21 05:27:31 463.5 13.083 3.683
677 2013-08-21 05:44:17 445.5 10.767 66.467
678 2013-08-21 07:01:31 524 12.75 9.6
679 2013-08-21 07:23:52 621.5 15.467 9.317
680 2013-08-21 07:48:39 497 13.167 6.5
681 2013-08-21 08:08:19 583.5 13.233 6.233
682 2013-08-21 08:27:47 537 13.4 61.917
683 2013-08-21 09:43:06 494 12.5 13.917
684 2013-08-21 10:09:31 517 13.417 10.55
685 2013-08-21 10:33:29 532.5 13.1 14.717
686 2013-08-21 11:01:18 26.5 3.217 6.083
687 2013-08-21 11:10:36 568 12.267 11.867
688 2013-08-21 11:34:44 494 13.133 12
689 2013-08-21 11:59:52 22 3.833 32.333
690 2013-08-21 12:36:02 26.5 2.983 51.683
691 2013-08-21 13:30:42 32 4.167 8.867
692 2013-08-21 13:43:44 27.5 3.517 10.683
693 2013-08-21 13:57:56 50.5 5.667 5.583
694 2013-08-21 14:09:11 27 3.433 1.183
695 2013-08-21 14:13:48 29 4.55 1.4
696 2013-08-21 14:19:45 39.5 3.65 1.083
697 2013-08-21 14:24:29 75 6.733 17.717
698 2013-08-21 14:48:56 53.5 7.6 8.6
699 2013-08-21 15:05:08 20 3.333 6.25
700 2013-08-21 15:14:43 31 3.55 1.533
701 2013-08-21 15:19:48 48.5 7.283 2.017
702 2013-08-21 15:29:06 52.5 7.45 1.767
703 2013-08-21 15:38:19 40.5 6.583 1.783
704 2013-08-21 15:46:41 38.5 5.833 87.2
705 2013-08-21 17:19:43 22.5 5.3 62.717
706 2013-08-21 18:27:44 717 15.917 3.55
707 2013-08-21 18:47:12 762 16.317 4.633
708 2013-08-21 19:08:09 22 2.583 3.617
709 2013-08-21 19:14:21 76 9.75 8.2
710 2013-08-21 19:32:18 20.5 1.967 7.1
711 2013-08-21 19:41:22 24.5 4.7 6.083
712 2013-08-21 19:52:09 20.5 4.45 1.867
713 2013-08-21 19:58:28 44.5 4.5 1.983
714 2013-08-21 20:04:57 45 5.717 1.767
715 2013-08-21 20:12:26 49 4.717 1.483
716 2013-08-21 20:18:38 115 11.15 2.283
717 2013-08-21 20:32:04 84.5 8.183 2.367
718 2013-08-21 20:42:37 66 8.767 2.017
719 2013-08-21 20:53:24 51.5 6.817 1.817
720 2013-08-21 21:02:02 42.5 6.283 2.433
721 2013-08-21 21:10:45 58.5 8.333 2.25
722 2013-08-21 21:21:20 79.5 9.067 1.85
723 2013-08-21 21:32:15 49.5 6.333 1.833
724 2013-08-21 21:40:25 71 8.2 1.917
725 2013-08-21 21:50:32 45 7.55 1.9
726 2013-08-21 21:59:59 68 7.583 1.867
727 2013-08-21 22:09:26 62 8.033 1.75
728 2013-08-21 22:19:13 40 6.767 1.85
729 2013-08-21 22:27:50 49.5 7.033 1.7
730 2013-08-21 22:36:34 51.5 5.833 1.317
731 2013-08-21 22:43:43 58.5 5.667 1.1
732 2013-08-21 22:50:29 32 2.817 1.2
733 2013-08-21 22:54:30 27 2.833 1.633
734 2013-08-21 22:58:58 27 3.15 7.167
735 2013-08-21 23:09:17 171 7 4.15
736 2013-08-21 23:20:26 476 12.367 27.933
737 2013-08-22 00:00:44 23 3.35 3.017
738 2013-08-22 00:07:06 395.5 14.333 6.117
739 2013-08-22 00:27:33 418 13.083 5.15
740 2013-08-22 00:45:47 419.5 13.95 3.9
741 2013-08-22 01:03:38 392 13.617 6.533
742 2013-08-22 01:23:47 349 13.2 2.417
743 2013-08-22 01:39:24 30 6.067 7.05
744 2013-08-22 01:52:31 57.5 4.383 6.9
745 2013-08-22 02:03:48 25.5 4.25 20.333
746 2013-08-22 02:28:23 336 10.3 27.933
747 2013-08-22 03:06:37 80 5.883 22.917
748 2013-08-22 03:35:25 72 4.817 24.033
749 2013-08-22 04:04:16 56 2.817 1.617
750 2013-08-22 04:08:42 318 11.65 20.267
751 2013-08-22 04:40:37 385 14.617 7.583
752 2013-08-22 05:02:49 427.5 11.733 22.067
753 2013-08-22 05:36:37 476.5 11.383 4.55
754 2013-08-22 05:52:33 394.5 10.083 3.25
755 2013-08-22 06:05:53 362 9.983 38.667
756 2013-08-22 06:54:32 48 5.15 4.617
757 2013-08-22 07:04:18 24.5 2.1 2.5
758 2013-08-22 07:08:54 525 13.167 27.233
759 2013-08-22 07:49:18 36.5 4.417 0.633
760 2013-08-22 07:54:21 80 4.483 1.683
761 2013-08-22 08:00:31 20 3.183 4.983
762 2013-08-22 08:08:41 25.5 3.667 137.417
763 2013-08-22 10:29:46 24 1.817 12.183
764 2013-08-22 10:43:46 351 14.683 4.367
765 2013-08-22 11:02:49 353 13.533 3.8
766 2013-08-22 11:20:09 368.5 11.833 4.333
767 2013-08-22 11:36:19 364.5 13.45 5.217
768 2013-08-22 11:54:59 47 5.667 9.2
769 2013-08-22 12:09:51 72 5.717 7.617
770 2013-08-22 12:23:11 68 10.883 1.85
771 2013-08-22 12:35:55 56.5 8.533 14.533
772 2013-08-22 12:58:59 29.5 4.317 12.217
773 2013-08-22 13:15:31 38.5 2.6 39.133
774 2013-08-22 13:57:15 391.5 12.633 3.967
775 2013-08-22 14:13:51 363 10.1 4.017
776 2013-08-22 14:27:58 401 11.917 4.067
777 2013-08-22 14:43:57 582.5 14.65 8.017
778 2013-08-22 15:06:37 525.5 12.5 28.567
779 2013-08-22 15:47:41 415.5 11.65 12.583
780 2013-08-22 16:11:55 93 4.8 20.733
781 2013-08-22 16:37:27 427.5 10.95 7.283
782 2013-08-22 16:55:41 519.5 13.583 5.017
783 2013-08-22 17:14:17 453.5 13.267 27.167
784 2013-08-22 17:54:43 402 10.383 6.1
785 2013-08-22 18:11:12 423.5 12.633 6.633
786 2013-08-22 18:30:28 488 11.95 4.567
787 2013-08-22 18:46:59 22 2.817 98.05
788 2013-08-22 20:27:51 446 14.917 6.317
789 2013-08-22 20:49:05 552 13.883 5.433
790 2013-08-22 21:08:24 691.5 16.583 9.817
791 2013-08-22 21:34:48 417 12.167 4.533
792 2013-08-22 21:51:30 520.5 12.133 5.317
793 2013-08-22 22:08:57 399.5 11.983 3.75
794 2013-08-22 22:24:41 511 13.65 8.133
795 2013-08-22 22:46:28 559 14.267 7.033
796 2013-08-22 23:07:46 375 12.533 8.35
797 2013-08-22 23:28:39 344 11.933 6.333
798 2013-08-22 23:46:55 362 9.933 11.383
799 2013-08-23 00:08:14 412 12.467 5.917
800 2013-08-23 00:26:37 395 12.233 2.383
801 2013-08-23 00:41:14 22 1.85 4.317
802 2013-08-23 00:47:24 329.5 9.2 52.417
803 2013-08-23 01:49:01 21 1.35 51.917
804 2013-08-23 02:42:17 28 4.117 93.633
805 2013-08-23 04:20:02 378.5 14.133 5.317
806 2013-08-23 04:39:29 401 15.667 4.367
807 2013-08-23 04:59:31 635.5 15.417 6.933
808 2013-08-23 05:21:52 397.5 17.05 8.85
809 2013-08-23 05:47:46 548 14.4 7.3
810 2013-08-23 06:09:28 444 14.35 35.85
811 2013-08-23 06:59:40 475 13.9 6.5
812 2013-08-23 07:20:04 474.5 14.9 43.217
813 2013-08-23 08:18:11 420 14.1 5.1
814 2013-08-23 08:37:23 452 14.85 6.517
815 2013-08-23 08:58:45 517 14.45 6.65
816 2013-08-23 09:19:51 75.5 5.217 3.4
817 2013-08-23 09:28:28 477.5 15.167 5.75
818 2013-08-23 09:49:23 522.5 14.517 8.45
819 2013-08-23 10:12:21 62 4.4 3.317
820 2013-08-23 10:20:04 37.5 4.5 4.817
821 2013-08-23 10:29:23 40.5 4.883 2.6
822 2013-08-23 10:36:52 22 2.333 0.583
823 2013-08-23 10:39:47 52 1.567 8.1
824 2013-08-23 10:49:27 148.5 6.817 1.417
825 2013-08-23 10:57:41 84 4.667 14.567
826 2013-08-23 11:16:55 22 2.833 53
827 2013-08-23 12:12:45 20 3.683 5.617
828 2013-08-23 12:22:03 95 4.133 7.233
829 2013-08-23 12:33:25 22 3.333 31.8
830 2013-08-23 13:08:33 82.5 2.867 2.633
831 2013-08-23 13:14:03 441 14.95 3.483
832 2013-08-23 13:32:29 486 14.1 3.333
833 2013-08-23 13:49:55 384.5 13.7 4.067
834 2013-08-23 14:07:41 504.5 15.617 8.4
835 2013-08-23 14:31:42 466 15.7 2.267
836 2013-08-23 14:49:40 51 3.95 1.867
837 2013-08-23 14:55:29 54.5 4.217 1.583
838 2013-08-23 15:01:17 44 4.85 1.55
839 2013-08-23 15:07:41 87.5 6.217 1.333
840 2013-08-23 15:15:14 80 5.4 17.9
841 2013-08-23 15:38:32 34 2.25 32.083
842 2013-08-23 16:12:52 21.5 4.233 184.433
843 2013-08-23 19:21:32 445.5 14.3 5.183
844 2013-08-23 19:41:01 446 15.333 13.7
845 2013-08-23 20:10:03 461.5 15.483 57.517
846 2013-08-23 21:23:03 32.5 4.25 30.4
847 2013-08-23 21:57:42 398.5 15.05 4.717
848 2013-08-23 22:17:28 275.5 15.067 4.333
849 2013-08-23 22:36:52 389.5 14.55 5.1
850 2013-08-23 22:56:31 374.5 13.633 3.433
851 2013-08-23 23:13:35 228.5 10.6 3.583
852 2013-08-23 23:27:46 276 10.133 3.917
853 2013-08-23 23:41:49 192 9.35 3.933
854 2013-08-23 23:55:06 179.5 7.183 4.567
855 2013-08-24 00:06:51 147 7.983 1.983
856 2013-08-24 00:16:49 132.5 7.283 2.8
857 2013-08-24 00:26:54 151.5 8.533 3.233
858 2013-08-24 00:38:40 174.5 8.883 3.333
859 2013-08-24 00:50:53 314.5 10.567 4.417
860 2013-08-24 01:05:52 180 10.45 8.283
861 2013-08-24 01:24:36 153 10.7 3.533
862 2013-08-24 01:38:50 183.5 9.717 3.3
863 2013-08-24 01:51:51 449 11.333 4.767
864 2013-08-24 02:07:57 174 8.45 3.433
865 2013-08-24 02:19:50 206.5 7.35 2.967
866 2013-08-24 02:30:09 165.5 7.083 3.633
867 2013-08-24 02:40:52 359.5 8.433 22.917
868 2013-08-24 03:12:13 197.5 7.967 2.933
869 2013-08-24 03:23:07 166 7.433 4.25
870 2013-08-24 03:34:48 158.5 9.483 3.067
871 2013-08-24 03:47:21 177 9.25 3.05
872 2013-08-24 03:59:39 190.5 9.883 3.6
873 2013-08-24 04:13:08 161.5 8.017 3.383
874 2013-08-24 04:24:32 144 5.083 6.483
875 2013-08-24 04:36:06 219.5 8.55 3.883
876 2013-08-24 04:48:32 183.5 10.483 4.433
877 2013-08-24 05:03:27 199 10.95 2.883
878 2013-08-24 05:17:17 249 9.867 3.517
879 2013-08-24 05:30:40 490 14.45 4.033
880 2013-08-24 05:49:09 437.5 12.267 4.967
881 2013-08-24 06:06:23 447.5 13.033 5.217
882 2013-08-24 06:24:38 295.5 11.267 3.567
883 2013-08-24 06:39:28 243 11.817 3.133
884 2013-08-24 06:54:25 255 10.1 3.133
885 2013-08-24 07:07:39 246.5 10.067 3.4
886 2013-08-24 07:21:07 231 10.517 3
887 2013-08-24 07:34:38 240.5 9.7 3.4
888 2013-08-24 07:47:44 235 10.333 10.9
889 2013-08-24 08:08:58 45 3.783 10.717
890 2013-08-24 08:23:28 66 4.05 1.583
891 2013-08-24 08:29:06 79.5 5.783 131.05
892 2013-08-24 10:45:56 599 16.367 4.067
893 2013-08-24 11:06:22 598.5 15.25 3.883
894 2013-08-24 11:25:30 600.5 15.25 5.75
895 2013-08-24 11:46:30 534.5 14.083 9.65
896 2013-08-24 12:10:14 21.5 2.067 1.6
897 2013-08-24 12:13:54 26 3.75 1.833
898 2013-08-24 12:19:29 165.5 6.233 78.9
899 2013-08-24 13:44:37 154.5 6.383 37.917
900 2013-08-24 14:28:55 289.5 12.65 4.95
901 2013-08-24 14:46:31 300 14.9 6.35
902 2013-08-24 15:07:46 367 13.767 12.217
903 2013-08-24 15:33:45 365.5 13.083 10.533
904 2013-08-24 15:57:22 382 15.4 7.817
905 2013-08-24 16:20:35 381 14.067 22.7
906 2013-08-24 16:57:21 405 13.65 1.533
907 2013-08-24 17:12:32 28 2.967 3.717
908 2013-08-24 17:19:13 357.5 14.283 4.233
909 2013-08-24 17:37:44 376 14.667 5.25
910 2013-08-24 17:57:39 414.5 14.933 7.783
911 2013-08-24 18:20:22 112 6.583 13.783
912 2013-08-24 18:40:44 371.5 15.45 6.35
913 2013-08-24 19:02:32 407.5 12.733 4.333
914 2013-08-24 19:19:36 389 14.2 4.133
915 2013-08-24 19:37:56 392.5 14.6 5.05
916 2013-08-24 19:57:35 411.5 13.15 4.233
917 2013-08-24 20:14:58 384 10.917 3.917
918 2013-08-24 20:29:48 584.5 15.167 5.2
919 2013-08-24 20:50:10 368.5 12.85 4.333
920 2013-08-24 21:07:21 357.5 12.567 8.167
921 2013-08-24 21:28:05 330 10.8 18.317
922 2013-08-24 21:57:12 384.5 11.383 4.333
923 2013-08-24 22:12:55 413.5 10.617 4
924 2013-08-24 22:27:32 485 12.767 4.567
925 2013-08-24 22:44:52 425.5 10.817 5.55
926 2013-08-24 23:01:14 25.5 4.383 4.65
927 2013-08-24 23:10:16 46.5 3.617 11.983
928 2013-08-24 23:25:52 411 10.167 9.317
929 2013-08-24 23:45:21 409 10.667 18.517
930 2013-08-25 00:14:32 433 11.783 5.917
931 2013-08-25 00:32:14 434.5 10.983 3.45
932 2013-08-25 00:46:40 365 11.833 4.3
933 2013-08-25 01:02:48 423 11.833 3.9
934 2013-08-25 01:18:32 479.5 11.7 3.867
935 2013-08-25 01:34:06 373.5 10.467 3.783
936 2013-08-25 01:48:21 486.5 11.467 4.117
937 2013-08-25 02:03:56 782 15.683 7.6
938 2013-08-25 02:27:13 369 11.983 5.983
939 2013-08-25 02:45:11 648.5 13.533 6.233
940 2013-08-25 03:04:57 402 11.733 6.117
941 2013-08-25 03:22:48 365 10.65 4.767
942 2013-08-25 03:38:13 400.5 10.917 6.783
943 2013-08-25 03:55:55 629 14.383 6.8
944 2013-08-25 04:17:06 429 12.1 6.867
945 2013-08-25 04:36:04 349 10.6 4.45
946 2013-08-25 04:51:07 401 11.45 5.017
947 2013-08-25 05:07:35 445 12.033 6.283
948 2013-08-25 05:25:54 384.5 11.867 7.167
949 2013-08-25 05:44:56 458 11.317 4.25
950 2013-08-25 06:00:30 442 12.317 4.817
951 2013-08-25 06:17:38 649 13.65 5.433
952 2013-08-25 06:36:43 618 13.683 45.867
953 2013-08-25 07:36:16 23 4.567 4.533
954 2013-08-25 07:45:22 25 4.2 1.45
955 2013-08-25 07:51:01 24.5 4.5 11.35
956 2013-08-25 08:06:52 683 15.033 7.783
957 2013-08-25 08:29:41 478 12.85 4.383
958 2013-08-25 08:46:55 622 12.667 3.083
959 2013-08-25 09:02:40 40.5 4.75 8.717
960 2013-08-25 09:16:08 31.5 2.333 16.217
961 2013-08-25 09:34:41 531 12.85 6.933
962 2013-08-25 09:54:28 567 14.3 5.867
963 2013-08-25 10:14:38 617.5 14.583 6.083
964 2013-08-25 10:35:18 516.5 12.867 4.917
965 2013-08-25 10:53:05 543.5 13.283 11.4
966 2013-08-25 11:17:46 633.5 13.883 24.7
967 2013-08-25 11:56:21 550.5 13.867 9.183
968 2013-08-25 12:19:24 614 12.85 47.4
969 2013-08-25 13:19:39 733.5 14.567 58.6
970 2013-08-25 14:32:49 607.5 13.333 4.45
971 2013-08-25 14:50:36 601.5 14.1 4.3
972 2013-08-25 15:09:00 546.5 12.917 7.333
973 2013-08-25 15:29:15 25 3.583 4.233
974 2013-08-25 15:37:04 545.5 14.117 10.133
975 2013-08-25 16:01:19 532 13.333 11.867
976 2013-08-25 16:26:31 65 4.85 1.067
977 2013-08-25 16:32:26 25 3.783 15.283
978 2013-08-25 16:51:30 20 3.533 11.683
979 2013-08-25 17:06:43 21.5 3.533 2.1
980 2013-08-25 17:12:21 20.5 2.7 3.45
981 2013-08-25 17:18:30 20 3.217 2.133
982 2013-08-25 17:23:51 25 2.55 4.283
983 2013-08-25 17:30:41 23.5 3.817 1.617
984 2013-08-25 17:36:07 89.5 3.833 6.367
985 2013-08-25 17:46:19 510 12.683 12.333
986 2013-08-25 18:11:20 549 14.517 14
987 2013-08-25 18:39:51 509.5 12.183 6.15
988 2013-08-25 18:58:11 600 14.8 7.1
989 2013-08-25 19:20:05 580.5 14.883 3.8
990 2013-08-25 19:38:46 600 13.1 4.117
991 2013-08-25 19:55:59 640.5 13.217 4.1
992 2013-08-25 20:13:18 649 12.917 8.8
993 2013-08-25 20:35:01 511.5 12.417 14.233
994 2013-08-25 21:01:40 474 11.15 19.767
995 2013-08-25 21:32:35 29 4.533 1.733
996 2013-08-25 21:38:51 23 3.917 0.5
997 2013-08-25 21:43:16 157 8.5 0.783
998 2013-08-25 21:52:33 98.5 3.767 2
999 2013-08-25 21:58:19 58 3.483 1.383
1000 2013-08-25 22:03:11 130 6.9 9.183
1001 2013-08-25 22:19:16 23 4.8 26.25
1002 2013-08-25 22:50:19 600 13.133 6.117
1003 2013-08-25 23:09:34 434 13.6 37.183
1004 2013-08-26 00:00:21 25.5 1.05 1.183
1005 2013-08-26 00:02:35 27.5 1.567 1.883
1006 2013-08-26 00:06:02 39 1.733 2.917
1007 2013-08-26 00:10:41 81.5 5 32.683
1008 2013-08-26 00:48:22 56.5 7.15 35.317
1009 2013-08-26 01:30:50 20 5.833 24
1010 2013-08-26 02:00:40 30 5.033 1.4
1011 2013-08-26 02:07:06 22.5 6.483 13.55
1012 2013-08-26 02:27:08 21.5 6.083 1.917
1013 2013-08-26 02:35:08 49 6.517 2.9
1014 2013-08-26 02:44:33 565 13.117 4.017
1015 2013-08-26 03:01:41 509.5 13.9 3.583
1016 2013-08-26 03:19:10 475.5 13.35 4.2
1017 2013-08-26 03:36:43 594.5 12.483 4.2
1018 2013-08-26 03:53:24 573.5 13.417 3.95
1019 2013-08-26 04:10:46 454 11.917 3.767
1020 2013-08-26 04:26:27 733.5 14.533 5.133
1021 2013-08-26 04:46:07 476.5 12 5
1022 2013-08-26 05:03:07 470 12.65 5.367
1023 2013-08-26 05:21:08 414.5 12.1 8.067
1024 2013-08-26 05:41:18 476.5 14.8 8.35
1025 2013-08-26 06:04:27 537.5 13.25 59.35
1026 2013-08-26 07:17:03 539 15.133 8.033
1027 2013-08-26 07:40:13 528.5 12.617 66.9
1028 2013-08-26 08:59:44 554 14.6 7.467
1029 2013-08-26 09:21:48 578 13.867 5.267
1030 2013-08-26 09:40:56 412.5 12.583 123.25
1031 2013-08-26 11:56:46 52.5 6.633 9.467
1032 2013-08-26 12:12:52 33 6.7 3.767
1033 2013-08-26 12:23:20 21.5 5 2.483
1034 2013-08-26 12:30:49 29.5 8.033 25.733
1035 2013-08-26 13:04:35 712 15.9 9.417
1036 2013-08-26 13:29:54 475 13.083 10.65
1037 2013-08-26 13:53:38 439 14.95 5.2
1038 2013-08-26 14:13:47 517.5 14.4 4.65
1039 2013-08-26 14:32:50 516 13.317 3.6
1040 2013-08-26 14:49:45 455.5 13.667 31.483
1041 2013-08-26 15:34:54 25 5.667 30.267
1042 2013-08-26 16:10:50 21.5 1.467 1.4
1043 2013-08-26 16:13:42 22 3.383 3.267
1044 2013-08-26 16:20:21 32.5 2.217 3.883
1045 2013-08-26 16:26:27 436.5 13 12.333
1046 2013-08-26 16:51:47 521.5 13.15 3.867
1047 2013-08-26 17:08:48 910.5 18.817 5.867
1048 2013-08-26 17:33:29 456.5 12.267 7.317
1049 2013-08-26 17:53:04 449 14.067 10.65
1050 2013-08-26 18:17:47 493.5 15.433 5.517
1051 2013-08-26 18:38:44 469 12.7 4.45
1052 2013-08-26 18:55:53 583.5 13.383 17.217
1053 2013-08-26 19:26:29 466 13.167 6.667
1054 2013-08-26 19:46:19 451.5 12.767 42.517
1055 2013-08-26 20:41:36 439.5 13.35 59.317
1056 2013-08-26 21:54:16 400 11.833 9.967
1057 2013-08-26 22:16:04 381.5 13.95 46.767
1058 2013-08-26 23:16:47 412 12.533 4.033
1059 2013-08-26 23:33:21 525 11.667 5.033
1060 2013-08-26 23:50:03 417 12.667 3.867
1061 2013-08-27 00:06:35 478.5 10.483 4.05
1062 2013-08-27 00:21:07 375 11.483 3.75
1063 2013-08-27 00:36:21 445 12.7 7.917
1064 2013-08-27 00:56:58 406 12.8 5.1
1065 2013-08-27 01:14:52 396.5 11.833 9.733
1066 2013-08-27 01:36:26 566.5 13.45 7.783
1067 2013-08-27 01:57:40 143 7.383 4.2
1068 2013-08-27 02:09:15 695.5 15.817 9.8
1069 2013-08-27 02:34:52 577.5 12.383 3.767
1070 2013-08-27 02:51:01 393 11.85 4.717
1071 2013-08-27 03:07:35 380.5 12.15 3.083
1072 2013-08-27 03:22:49 431.5 11.55 2.783
1073 2013-08-27 03:37:09 406.5 10.883 3.517
1074 2013-08-27 03:51:33 617.5 12.817 4.5
1075 2013-08-27 04:08:52 510.5 11 3.817
1076 2013-08-27 04:23:41 46.5 1.5 1.667
1077 2013-08-27 04:26:51 433 12.067 3.717
1078 2013-08-27 04:42:38 394.5 10.317 4.383
1079 2013-08-27 04:57:20 419 10.533 23.533
1080 2013-08-27 05:31:24 525.5 10.667 2.85
1081 2013-08-27 05:44:55 402 10.233 27.8
1082 2013-08-27 06:22:57 24.5 3.167 8.183
1083 2013-08-27 06:34:18 25 1.783 9.783
1084 2013-08-27 06:45:52 22 2.783 1.533
1085 2013-08-27 06:50:11 31.5 3.167 41.817
1086 2013-08-27 07:35:10 32 5.233 3.65
1087 2013-08-27 07:44:03 27 3.383 4.133
1088 2013-08-27 07:51:34 36 4.567 4.85
1089 2013-08-27 08:00:59 428.5 9.633 4.033
1090 2013-08-27 08:14:39 562 12.467 22.017
1091 2013-08-27 08:49:08 20 4.233 6.083
1092 2013-08-27 08:59:27 36 4.683 10.067
1093 2013-08-27 09:14:12 25 5.767 6.9
1094 2013-08-27 09:26:52 23 4.633 4.25
1095 2013-08-27 09:35:45 447 13.383 3.767
1096 2013-08-27 09:52:54 426.5 12.55 3.7
1097 2013-08-27 10:09:09 469 12.217 16.783
1098 2013-08-27 10:38:09 549.5 13.7 4.667
1099 2013-08-27 10:56:31 511.5 15.917 12.233
1100 2013-08-27 11:24:40 244 6.517 16.95
1101 2013-08-27 11:48:08 452 12.867 9.733
1102 2013-08-27 12:10:44 570.5 13.867 7.117
1103 2013-08-27 12:31:43 422 12.317 18.017
1104 2013-08-27 13:02:03 614 13.467 21.633
1105 2013-08-27 13:37:09 527.5 12.967 24.4
1106 2013-08-27 14:14:31 562.5 12.25 8.933
1107 2013-08-27 14:35:42 520.5 14.133 6.667
1108 2013-08-27 14:56:30 531.5 12.65 9.733
1109 2013-08-27 15:18:53 573.5 13.833 6.967
1110 2013-08-27 15:39:41 588.5 14.117 10.567
1111 2013-08-27 16:04:22 52.5 3.333 6.7
1112 2013-08-27 16:14:24 619.5 14.367 7.733
1113 2013-08-27 16:36:30 23.5 4.3 13.567
1114 2013-08-27 16:54:22 605 12.233 4.8
1115 2013-08-27 17:11:24 595 13.15 5.617
1116 2013-08-27 17:30:10 496.5 11.683 8.483
1117 2013-08-27 17:50:20 588 12.233 9.017
1118 2013-08-27 18:11:35 474.5 11.933 3.567
1119 2013-08-27 18:27:05 500 13.317 4.3
1120 2013-08-27 18:44:42 550.5 12.933 6.267
1121 2013-08-27 19:03:54 456 11.717 5.55
1122 2013-08-27 19:21:10 495.5 10.7 6.417
1123 2013-08-27 19:38:17 74 6.167 14.167
1124 2013-08-27 19:58:37 21.5 3.65 11.033
1125 2013-08-27 20:13:18 545 11.483 16.717
1126 2013-08-27 20:41:30 485.5 10.933 66.6
1127 2013-08-27 21:59:02 425 12.083 4.2
1128 2013-08-27 22:15:19 348.5 11.367 18.167
1129 2013-08-27 22:44:51 23 2.817 3.067
1130 2013-08-27 22:50:44 23 3.8 13.867
1131 2013-08-27 23:08:24 41 6.117 7.15
1132 2013-08-27 23:21:40 406.5 14.7 3.4
1133 2013-08-27 23:39:46 481 13.65 3.767
1134 2013-08-27 23:57:11 529.5 11.1 3.017
1135 2013-08-28 00:11:18 579.5 11.45 3.433
1136 2013-08-28 00:26:11 479.5 12.917 4.967
1137 2013-08-28 00:44:04 428.5 13.583 4.167
1138 2013-08-28 01:01:49 422 11.733 7
1139 2013-08-28 01:20:33 441.5 11.767 9.5
1140 2013-08-28 01:41:49 468 10.45 10.117
1141 2013-08-28 02:02:23 453 12.167 75.683
1142 2013-08-28 03:30:14 445 11.8 9.233
1143 2013-08-28 03:51:16 472.5 10.983 26.467
1144 2013-08-28 04:28:43 533 13.15 5.55
1145 2013-08-28 04:47:25 441 12.417 5.117
1146 2013-08-28 05:04:57 574 12.783 4.85
1147 2013-08-28 05:22:35 458.5 11.967 10.667
1148 2013-08-28 05:45:13 467.5 12.283 9.967
1149 2013-08-28 06:07:28 440.5 12.633 11.283
1150 2013-08-28 06:31:23 427.5 10.8 10.817
1151 2013-08-28 06:53:00 467 11.283 14.367
1152 2013-08-28 07:18:39 506.5 12.4 7.167
1153 2013-08-28 07:38:13 563 12.967 3.3
1154 2013-08-28 07:54:29 83.5 3.15 2.75
1155 2013-08-28 08:00:23 500 12.35 5.083
1156 2013-08-28 08:17:49 585.5 11.5 6.583
1157 2013-08-28 08:35:54 569 13.067 52.85
1158 2013-08-28 09:41:49 29.5 2.917 117.617
1159 2013-08-28 11:42:21 20.5 3.717 5.267
1160 2013-08-28 11:51:20 21.5 2.5 33.25
1161 2013-08-28 12:27:05 503 13.8 10.85
1162 2013-08-28 12:51:44 594 14.083 6.067
1163 2013-08-28 13:11:53 499 13.933 5.617
1164 2013-08-28 13:31:26 523.5 15.55 4.3
1165 2013-08-28 13:51:17 26.5 2.583 0.183
1166 2013-08-28 13:54:03 20 2.833 1.05
1167 2013-08-28 13:57:56 21 2.967 2.267
1168 2013-08-28 14:03:10 25.5 3.833 6.583
1169 2013-08-28 14:13:35 74 4.3 8.517
1170 2013-08-28 14:26:24 42.5 5.5 2.417
1171 2013-08-28 14:34:19 23.5 3.35 0.35
1172 2013-08-28 14:38:01 21 1.767 1.3
1173 2013-08-28 14:41:05 36.5 4.133 2.35
1174 2013-08-28 14:47:34 23.5 4.667 8.533
1175 2013-08-28 15:00:46 21.5 2.05 8.283
1176 2013-08-28 15:11:06 26.5 5.467 2.117
1177 2013-08-28 15:18:41 27.5 2.45 1.283
1178 2013-08-28 15:22:25 42.5 4.25 10.783
1179 2013-08-28 15:37:27 700 15.117 11.55
1180 2013-08-28 16:04:07 608 15.183 2.633
1181 2013-08-28 16:21:56 20.5 1.683 2.1
1182 2013-08-28 16:25:43 541.5 12.383 7.367
1183 2013-08-28 16:45:28 630.5 13.567 3.467
1184 2013-08-28 17:02:30 483 14.3 82.15
1185 2013-08-28 18:38:57 493 13.383 26.2
1186 2013-08-28 19:18:32 476 13.833 9.333
1187 2013-08-28 19:41:42 491 13.05 12.65
1188 2013-08-28 20:07:24 470 14.033 6.333
1189 2013-08-28 20:27:46 489.5 13.7 7.217
1190 2013-08-28 20:48:41 452 13.067 5.65
1191 2013-08-28 21:07:24 547.5 12.65 6.783
1192 2013-08-28 21:26:50 452.5 12.233 13.133
1193 2013-08-28 21:52:12 392 12.933 8.517
1194 2013-08-28 22:13:39 568 11.867 3.083
1195 2013-08-28 22:28:36 406 9.217 3.05
1196 2013-08-28 22:40:52 397.5 10.9 3.767
1197 2013-08-28 22:55:32 487 11.2 3.317
1198 2013-08-28 23:10:03 521 11.267 4.8
1199 2013-08-28 23:26:07 572.5 11.167 7.283
1200 2013-08-28 23:44:34 431.5 10.017 3.85
1201 2013-08-28 23:58:26 289.5 6.133 2.917
1202 2013-08-29 00:07:29 489.5 9.217 4.867
1203 2013-08-29 00:21:34 530.5 11.417 2.8
1204 2013-08-29 00:35:47 32 3.8 1.567
1205 2013-08-29 00:41:09 21.5 5.117 1.417
1206 2013-08-29 00:47:41 41 4.367 1.5
1207 2013-08-29 00:53:33 93 9.6 1.917
1208 2013-08-29 01:05:04 85 5.683 16.233
1209 2013-08-29 01:26:59 23 4.583 18.233
1210 2013-08-29 01:49:48 73 7 1.483
1211 2013-08-29 01:58:17 100.5 5.967 0.017
1212 2013-08-29 02:04:16 28 1.933 0.033
1213 2013-08-29 02:06:14 26.5 1.45 0.817
1214 2013-08-29 02:08:30 47.5 3.033 1.183
1215 2013-08-29 02:12:43 68 5.967 1.5
1216 2013-08-29 02:20:11 38 5.367 1.283
1217 2013-08-29 02:26:50 68 7.617 2.033
1218 2013-08-29 02:36:29 24.5 5.267 1.883
1219 2013-08-29 02:43:38 60.5 6.733 1.917
1220 2013-08-29 02:52:17 21 5.167 6.967
1221 2013-08-29 03:04:25 21.5 3.8 1.083
1222 2013-08-29 03:09:18 23.5 5.05 1.617
1223 2013-08-29 03:15:58 32.5 5.133 7.317
1224 2013-08-29 03:28:25 26 3.25 5.517
1225 2013-08-29 03:37:11 46 4.083 5.05
1226 2013-08-29 03:46:19 52 4.433 2.133
1227 2013-08-29 03:52:53 27.5 3.967 16.533
1228 2013-08-29 04:13:23 33 4.417 4.833
1229 2013-08-29 04:22:38 96 7.683 7.883
1230 2013-08-29 04:38:12 51.5 6.067 1.483
1231 2013-08-29 04:45:45 30.5 5.533 1.583
1232 2013-08-29 04:52:52 39.5 5.75 1.75
1233 2013-08-29 05:00:22 25.5 5.183 1.633
1234 2013-08-29 05:07:11 34.5 5.317 8.367
1235 2013-08-29 05:20:52 35.5 4.633 10.633
1236 2013-08-29 05:36:08 29.5 4.383 1.6
1237 2013-08-29 05:42:07 48.5 5.117 1.8
1238 2013-08-29 05:49:02 49 3.767 1.15
1239 2013-08-29 05:53:57 39 5.95 4.067
1240 2013-08-29 06:03:58 32.5 4.167 45.867
1241 2013-08-29 06:54:00 38.5 5.183 3.15
1242 2013-08-29 07:02:20 31 6.05 15.433
1243 2013-08-29 07:23:49 31 3.317 40.55
1244 2013-08-29 08:07:41 71 2.433 7.367
1245 2013-08-29 08:17:29 168.5 7.683 16.767
1246 2013-08-29 08:41:56 252 9.283 9.717
1247 2013-08-29 09:00:56 214.5 9.567 67.617
1248 2013-08-29 10:18:07 44.5 6.733 1.883
1249 2013-08-29 10:26:44 43.5 4.633 1.533
1250 2013-08-29 10:32:54 33 4.55 10.533
1251 2013-08-29 10:47:59 36.5 6.883 23.267
1252 2013-08-29 11:18:08 27.5 3.767 0.95
1253 2013-08-29 11:22:51 41.5 6.35 2
1254 2013-08-29 11:31:12 20.5 4.25 0.933
1255 2013-08-29 11:36:23 32.5 6.083 1.8
1256 2013-08-29 11:44:16 59.5 5.8 5.567
1257 2013-08-29 11:55:38 25 3.367 5.3
1258 2013-08-29 12:04:18 31.5 3.05 2.067
1259 2013-08-29 12:09:25 22 4.167 2.867
1260 2013-08-29 12:16:27 41 5.2 3.5
1261 2013-08-29 12:25:09 46.5 6.233 2.867
1262 2013-08-29 12:34:15 25.5 4.2 3.6
1263 2013-08-29 12:42:03 42 5.75 12.35
1264 2013-08-29 13:00:09 473.5 11.933 9.017
1265 2013-08-29 13:21:06 147.5 7.867 15.283
1266 2013-08-29 13:44:15 97.5 7.317 1.317
1267 2013-08-29 13:52:53 29 4.55 13.117
1268 2013-08-29 14:10:33 55.5 5.467 1.05
1269 2013-08-29 14:17:04 60.5 5.167 1.933
1270 2013-08-29 14:24:10 60.5 6.233 1.583
1271 2013-08-29 14:31:59 91 11.65 1.75
1272 2013-08-29 14:45:23 59 6.383 1.567
1273 2013-08-29 14:53:20 114.5 9.7 1.5
1274 2013-08-29 15:04:32 67.5 8.517 1.383
1275 2013-08-29 15:14:26 25 4.717 1.25
1276 2013-08-29 15:20:24 32.5 5.017 40.317
1277 2013-08-29 16:05:44 27 4.267 11.6
1278 2013-08-29 16:21:36 21 3.85 1.7
1279 2013-08-29 16:27:09 42.5 5.183 5.35
1280 2013-08-29 16:37:41 60 4.25 1.65
1281 2013-08-29 16:43:35 21.5 4.283 1.7
1282 2013-08-29 16:49:34 27 4.7 1.617
1283 2013-08-29 16:55:53 20 3.75 41.45
1284 2013-08-29 17:41:05 32 2.517 2.433
1285 2013-08-29 17:46:02 41 6.317 1.717
1286 2013-08-29 17:54:04 34 4.317 1.75
1287 2013-08-29 18:00:08 74 5.45 1.483
1288 2013-08-29 18:07:04 61.5 8.483 6.55
1289 2013-08-29 18:22:06 37 4.483 1.65
1290 2013-08-29 18:28:14 30 3.5 1.617
1291 2013-08-29 18:33:21 44 3.817 40.6
1292 2013-08-29 19:17:46 31.5 3.117 3.783
1293 2013-08-29 19:24:40 431.5 11.217 6.683
1294 2013-08-29 19:42:34 22 2.85 4.267
1295 2013-08-29 19:49:41 25.5 3.383 13.933
1296 2013-08-29 20:07:00 44.5 2.917 1.217
1297 2013-08-29 20:11:08 43 2.583 2.65
1298 2013-08-29 20:16:22 31.5 4.3 1.117
1299 2013-08-29 20:21:47 33 4.217 1.467
1300 2013-08-29 20:27:28 58.5 5.117 1.683
1301 2013-08-29 20:34:16 83.5 8.733 6.5
1302 2013-08-29 20:49:30 22 4.25 9.75
1303 2013-08-29 21:03:30 20.5 4.417 2.5
1304 2013-08-29 21:10:25 33 4.583 1.65
1305 2013-08-29 21:16:39 23.5 2.75 17.5
1306 2013-08-29 21:36:54 27 3.217 9
1307 2013-08-29 21:49:07 21 3.117 13.183
1308 2013-08-29 22:05:25 458.5 10.95 10.25
1309 2013-08-29 22:26:37 21.5 2.133 20.7
1310 2013-08-29 22:49:27 22 2.95 59.483
1311 2013-08-29 23:51:53 22.5 2.283 2.717
1312 2013-08-29 23:56:53 25.5 2.75 25.933
1313 2013-08-30 00:25:34 26.5 2.15 22.1
1314 2013-08-30 00:49:49 487.5 10.65 11.483
1315 2013-08-30 01:11:57 22.5 2.017 1
1316 2013-08-30 01:14:58 408 9.25 6.867
1317 2013-08-30 01:31:05 270 6.65 14.8
1318 2013-08-30 01:52:32 379 8.417 62.867
1319 2013-08-30 03:03:49 22.5 2.633 32.933
1320 2013-08-30 03:39:23 237.5 7.117 4.533
1321 2013-08-30 03:51:02 160.5 4.6 11.533
1322 2013-08-30 04:07:10 273.5 7.15 19.667
1323 2013-08-30 04:33:59 56 3.183 4.3
1324 2013-08-30 04:41:28 230 6.367 6.967
1325 2013-08-30 04:54:48 256.5 6.85 7.3
1326 2013-08-30 05:08:57 178 5.367 3.017
1327 2013-08-30 05:17:20 165 4.783 4.183
1328 2013-08-30 05:26:18 250.5 5.833 5.9
1329 2013-08-30 05:38:02 242 5.383 1.917
1330 2013-08-30 05:45:20 20 1.75 3.067
1331 2013-08-30 05:50:09 21 2 38.567
1332 2013-08-30 06:30:43 247.5 7.183 7.217
1333 2013-08-30 06:45:07 421.5 9.05 4.567
1334 2013-08-30 06:58:44 25 2.2 0.767
1335 2013-08-30 07:01:42 25 1.5 1.433
1336 2013-08-30 07:04:38 21 1.833 5.1
1337 2013-08-30 07:11:34 391.5 9.4 4.917
1338 2013-08-30 07:25:53 121.5 5.25 3.35
1339 2013-08-30 07:34:29 30.5 1.933 0.9
1340 2013-08-30 07:37:19 24 2.6 3.033
1341 2013-08-30 07:42:57 37.5 2.85 0.933
1342 2013-08-30 07:46:44 27 3.033 4.15
1343 2013-08-30 07:53:55 22 2 2.9
1344 2013-08-30 07:58:49 448.5 9.783 39.15
1345 2013-08-30 08:47:45 21.5 3.4 18.383
1346 2013-08-30 09:09:32 22.5 3.583 5.217
1347 2013-08-30 09:18:20 22 2.733 1
1348 2013-08-30 09:22:04 22 2.217 0.967
1349 2013-08-30 09:25:15 44.5 3.533 4.917
1350 2013-08-30 09:33:42 38.5 3.267 4.017
1351 2013-08-30 09:40:59 54.5 3.583 4.617
1352 2013-08-30 09:49:11 28 2.417 3.517
1353 2013-08-30 09:55:07 39 2.9 0.933
1354 2013-08-30 09:58:57 35.5 2.85 1.367
1355 2013-08-30 10:03:10 78.5 4.35 0.867
1356 2013-08-30 10:08:23 35 2.267 0.933
1357 2013-08-30 10:11:35 23.5 2.533 1.083
1358 2013-08-30 10:15:12 28 2.317 31.883
1359 2013-08-30 10:49:24 22 2.417 6.8
1360 2013-08-30 10:58:37 26.5 3.233 1.017
1361 2013-08-30 11:02:52 31.5 3.1 0.883
1362 2013-08-30 11:06:51 30.5 2.95 1.05
1363 2013-08-30 11:10:51 41 3.3 1.95
1364 2013-08-30 11:16:06 20.5 2.15 0.667
1365 2013-08-30 11:18:55 24.5 2.633 1.133
1366 2013-08-30 11:22:41 43 3.65 0.983
1367 2013-08-30 11:27:19 37 3.35 1.5
1368 2013-08-30 11:32:10 29.5 3.217 0.867
1369 2013-08-30 11:36:15 23.5 2.383 3.75
1370 2013-08-30 11:42:23 38.5 3.1 1.083
1371 2013-08-30 11:46:34 21 2.667 0.917
1372 2013-08-30 11:50:09 22 2.35 6.883
1373 2013-08-30 11:59:23 23.5 2.8 1
1374 2013-08-30 12:03:11 20 2.283 0.783
1375 2013-08-30 12:06:15 20.5 2.717 0.783
1376 2013-08-30 12:09:45 20.5 2.683 0.867
1377 2013-08-30 12:13:18 25.5 2.5 3.767
1378 2013-08-30 12:19:34 20.5 2.35 15.683
1379 2013-08-30 12:37:36 20 2.617 5.383
1380 2013-08-30 12:45:36 36.5 2.983 1.25
1381 2013-08-30 12:49:50 22 2.317 0.9
1382 2013-08-30 12:53:03 28 2.567 0.833
1383 2013-08-30 12:56:27 23.5 2.4 1.7
1384 2013-08-30 13:00:33 57 4 0.85
1385 2013-08-30 13:05:24 21.5 1.933 1.1
1386 2013-08-30 13:08:26 21 2.2 1.467
1387 2013-08-30 13:12:06 24 2.433 1.067
1388 2013-08-30 13:15:36 20 2.017 11.6
1389 2013-08-30 13:29:13 21.5 2.3 0.9
1390 2013-08-30 13:32:25 69.5 4.117 14.017
1391 2013-08-30 13:50:33 22 2.167 4.317
1392 2013-08-30 13:57:02 22.5 2.3 19.317
1393 2013-08-30 14:18:39 36.5 3.733 3.533
1394 2013-08-30 14:25:55 29 3.383 0.8
1395 2013-08-30 14:30:06 28 2.833 0.883
1396 2013-08-30 14:33:49 28 3.017 1.317
1397 2013-08-30 14:38:09 47 4.283 1.083
1398 2013-08-30 14:43:31 27 3.2 1.4
1399 2013-08-30 14:48:07 33.5 3.217 0.617
1400 2013-08-30 14:51:57 25.5 2.35 2.4
1401 2013-08-30 14:56:42 35 3.4 17.85
1402 2013-08-30 15:17:57 49.5 8.367 1.067
1403 2013-08-30 15:27:23 65.5 4.383 1.667
1404 2013-08-30 15:33:26 86.5 5.867 1.55
1405 2013-08-30 15:40:51 50.5 3.817 1.383
1406 2013-08-30 15:46:03 63 4.55 1.167
1407 2013-08-30 15:51:46 41.5 3.467 1.683
1408 2013-08-30 15:56:55 57 5.15 0.983
1409 2013-08-30 16:03:03 27 2.533 0.933
1410 2013-08-30 16:06:31 26.5 2.433 0.817
1411 2013-08-30 16:09:46 22 1.917 0.833
1412 2013-08-30 16:12:31 28.5 2.767 0.85
1413 2013-08-30 16:16:08 20 1.833 1.15
1414 2013-08-30 16:19:07 46 3.717 0.783
1415 2013-08-30 16:23:37 22 2.2 0.667
1416 2013-08-30 16:26:29 22 2.067 1.133
1417 2013-08-30 16:29:41 25 2.383 3.85
1418 2013-08-30 16:35:55 32.5 2.95 1.083
1419 2013-08-30 16:39:57 32 3.067 0.667
1420 2013-08-30 16:43:41 23.5 2.017 0.967
1421 2013-08-30 16:46:40 21.5 1.95 0.9
1422 2013-08-30 16:49:31 25.5 2.383 1.117
1423 2013-08-30 16:53:01 27 2.783 1.017
1424 2013-08-30 16:56:49 21.5 2.317 1.15
1425 2013-08-30 17:00:17 25 2.6 3.117
1426 2013-08-30 17:06:00 26.5 2.483 0.85
1427 2013-08-30 17:09:20 26.5 2.367 0.367
1428 2013-08-30 17:12:04 24 1.967 0.667
1429 2013-08-30 17:14:42 25.5 2.2 1.2
1430 2013-08-30 17:18:06 23.5 2.2 3.117
1431 2013-08-30 17:23:25 22 3.45 0.85
1432 2013-08-30 17:27:43 24 2.3 1.1
1433 2013-08-30 17:31:07 22 2.1 0.85
1434 2013-08-30 17:34:04 24 2.917 0.867
1435 2013-08-30 17:37:51 21.5 2.467 3.483
1436 2013-08-30 17:43:48 20 2.483 0.617
1437 2013-08-30 17:46:54 22.5 2.417 1.117
1438 2013-08-30 17:50:26 23.5 2.917 1.2
1439 2013-08-30 17:54:33 50 4.767 0.917
1440 2013-08-30 18:00:14 29.5 2.45 0.983
1441 2013-08-30 18:03:40 30.5 2.917 1.033
1442 2013-08-30 18:07:37 27 2.5 0.833
1443 2013-08-30 18:10:57 35.5 3.183 2.767
1444 2013-08-30 18:16:54 27.5 2.35 1.467
1445 2013-08-30 18:20:43 432.5 9.583 3.1
1446 2013-08-30 18:33:24 29 2.383 0.867
1447 2013-08-30 18:36:39 20 1.733 4.067
1448 2013-08-30 18:42:27 29 3.317 1.283
1449 2013-08-30 18:47:03 25.5 3.083 0.917
1450 2013-08-30 18:51:03 25.5 3.183 1.15
1451 2013-08-30 18:55:23 27 3.283 0.933
1452 2013-08-30 18:59:36 20 2.5 3.85
1453 2013-08-30 19:05:57 43 3.05 1.7
1454 2013-08-30 19:10:42 293 6.817 0.8
1455 2013-08-30 19:18:19 21 1.617 4.05
1456 2013-08-30 19:23:59 22.5 2 0.75
1457 2013-08-30 19:26:44 30 2.667 15.583
1458 2013-08-30 19:44:59 22 2.633 9.217
1459 2013-08-30 19:56:50 23.5 2.117 6
1460 2013-08-30 20:04:57 22 2.167 6.5
1461 2013-08-30 20:13:37 22 1.9 0.517
1462 2013-08-30 20:16:02 44.5 3.017 1.3
1463 2013-08-30 20:20:21 35.5 2.3 1.467
1464 2013-08-30 20:24:07 64 3.283 1.483
1465 2013-08-30 20:28:53 76.5 3.867 1.167
1466 2013-08-30 20:33:55 26 2.317 0.933
1467 2013-08-30 20:37:10 33.5 3.117 1.517
1468 2013-08-30 20:41:48 43.5 3.133 1.567
1469 2013-08-30 20:46:30 29.5 2.35 1.583
1470 2013-08-30 20:50:26 95 4.15 9.3
1471 2013-08-30 21:03:53 21.5 2.283 8.65
1472 2013-08-30 21:14:49 21 1.683 0.8
1473 2013-08-30 21:17:18 55.5 4.75 1.267
1474 2013-08-30 21:23:19 39 2.867 1.083
1475 2013-08-30 21:27:16 25.5 2.533 0.917
1476 2013-08-30 21:30:43 38 2.933 1.167
1477 2013-08-30 21:34:49 25.5 2.433 1.283
1478 2013-08-30 21:38:32 38.5 3 1.517
1479 2013-08-30 21:43:03 35.5 2.45 1.633
1480 2013-08-30 21:47:08 90.5 3.683 3.983
1481 2013-08-30 21:54:48 31 2.2 4.583
1482 2013-08-30 22:01:35 24.5 1.833 12.633
1483 2013-08-30 22:16:03 25 2.283 1
1484 2013-08-30 22:19:20 22.5 3.083 1.017
1485 2013-08-30 22:23:26 22 3.033 0.85
1486 2013-08-30 22:27:19 21 2.55 1.15
1487 2013-08-30 22:31:01 20 2.383 3.85
1488 2013-08-30 22:37:15 45.5 3.133 0.917
1489 2013-08-30 22:41:18 20.5 2.85 1.317
1490 2013-08-30 22:45:28 30 2.6 1.017
1491 2013-08-30 22:49:05 24 1.983 4.5
1492 2013-08-30 22:55:34 21 2.483 4.683
1493 2013-08-30 23:02:44 20.5 3.2 1.133
1494 2013-08-30 23:07:04 20.5 2.8 4.017
1495 2013-08-30 23:13:53 20.5 2.983 1.05
1496 2013-08-30 23:17:55 26.5 2.533 0.983
1497 2013-08-30 23:21:26 24 2.933 1.167
1498 2013-08-30 23:25:32 26 3.133 1.367
1499 2013-08-30 23:30:02 25.5 2.867 0.983
1500 2013-08-30 23:33:53 22 2.45 1.233
1501 2013-08-30 23:37:34 21.5 2.017 1.067
1502 2013-08-30 23:40:39 25.5 2.683 0.917
1503 2013-08-30 23:44:15 23 2.267 0.65
1504 2013-08-30 23:47:10 30 2.367 0.933
1505 2013-08-30 23:50:28 24.5 2.1 0.95
1506 2013-08-30 23:53:31 33 2.667 0.517
1507 2013-08-30 23:56:42 29.5 2.333 0.683
1508 2013-08-30 23:59:43 28 2.15 0.783
1509 2013-08-31 00:02:39 31 2.267 1
1510 2013-08-31 00:05:55 45.5 2.917 0.883
1511 2013-08-31 00:09:43 27 2.133 0.633
1512 2013-08-31 00:12:29 20.5 2.067 0.933
1513 2013-08-31 00:15:29 33 3.483 0.85
1514 2013-08-31 00:19:49 28.5 2.9 0.783
1515 2013-08-31 00:23:30 28.5 2.383 1.15
1516 2013-08-31 00:27:02 23.5 2.833 1.017
1517 2013-08-31 00:30:53 20 1.85 0.517
1518 2013-08-31 00:33:15 21.5 2.233 0.717
1519 2013-08-31 00:36:12 21 2.5 3.333
1520 2013-08-31 00:42:02 23 2.233 0.833
1521 2013-08-31 00:45:06 29 3.883 0.733
1522 2013-08-31 00:49:43 26.5 2.817 0.8
1523 2013-08-31 00:53:20 30 2.65 0.967
1524 2013-08-31 00:56:57 40.5 3.4 0.633
1525 2013-08-31 01:00:59 23.5 1.783 0.883
1526 2013-08-31 01:03:39 28.5 2.367 0.733
1527 2013-08-31 01:06:45 22.5 2.217 0.367
1528 2013-08-31 01:09:20 22 2.417 0.783
1529 2013-08-31 01:12:32 21.5 1.9 3.667
1530 2013-08-31 01:18:06 32.5 2.733 0.817
1531 2013-08-31 01:21:39 37 3.417 1.15
1532 2013-08-31 01:26:13 33 3.817 0.85
1533 2013-08-31 01:30:53 29 3.517 7.033
1534 2013-08-31 01:41:26 58.5 5.683 0.833
1535 2013-08-31 01:47:57 28 2.683 1.633
1536 2013-08-31 01:52:16 34 5.35 2.133
1537 2013-08-31 01:59:45 70 6.2 1.333
1538 2013-08-31 02:07:17 59 5.183 1.05
1539 2013-08-31 02:13:31 44 5.333 1.283
1540 2013-08-31 02:20:08 64.5 5.633 1.433
1541 2013-08-31 02:27:12 53 3.867 0.967
1542 2013-08-31 02:32:02 23.5 2.3 1.017
1543 2013-08-31 02:35:21 58 3.467 0.967
1544 2013-08-31 02:39:47 44.5 2.717 0.783
1545 2013-08-31 02:43:17 34 2.767 1.2
1546 2013-08-31 02:47:15 69.5 4.017 1.383
1547 2013-08-31 02:52:39 66 4.667 1.917
1548 2013-08-31 02:59:14 73 6.117 1.933
1549 2013-08-31 03:07:17 68 5.667 2.367
1550 2013-08-31 03:15:19 61.5 5.25 1.817
1551 2013-08-31 03:22:23 64 4.133 1.967
1552 2013-08-31 03:28:29 54.5 3.95 1.983
1553 2013-08-31 03:34:25 45 3.217 1.733
1554 2013-08-31 03:39:22 44 3.267 2.067
1555 2013-08-31 03:44:42 52.5 3.5 1.867
1556 2013-08-31 03:50:04 33 2.733 1.967
1557 2013-08-31 03:54:46 53.5 3.783 2.533
1558 2013-08-31 04:01:05 44 3.867 1.817
1559 2013-08-31 04:06:46 28 2.217 1.6
1560 2013-08-31 04:10:35 26.5 2.4 3.733
1561 2013-08-31 04:16:43 39.5 3.067 3.583
1562 2013-08-31 04:23:22 44 3.583 1.75
1563 2013-08-31 04:28:42 41 3.2 1.85
1564 2013-08-31 04:33:45 39.5 3.5 1.617
1565 2013-08-31 04:38:52 40 3.917 1.383
1566 2013-08-31 04:44:10 31 2.917 1.05
1567 2013-08-31 04:48:08 36 3.067 1.733
1568 2013-08-31 04:52:56 37 3.267 1.6
1569 2013-08-31 04:57:48 27.5 3.35 1.75
1570 2013-08-31 05:02:54 24.5 2.95 1.567
1571 2013-08-31 05:07:25 21 3.15 1.55
1572 2013-08-31 05:12:07 41.5 4.667 1.733
1573 2013-08-31 05:18:31 31.5 3.783 2.15
1574 2013-08-31 05:24:27 33 3.55 1.583
1575 2013-08-31 05:29:35 25.5 3.65 1.5
1576 2013-08-31 05:34:44 28 3.383 1.767
1577 2013-08-31 05:39:53 30.5 3.6 1.6
1578 2013-08-31 05:45:05 25.5 3.133 2.117
1579 2013-08-31 05:50:20 33 5 1.95
1580 2013-08-31 05:57:17 33 4.083 2.233
1581 2013-08-31 06:03:36 22 3.217 2.033
1582 2013-08-31 06:08:51 26 3.683 1.467
1583 2013-08-31 06:14:00 21 2.55 1.567
1584 2013-08-31 06:18:07 50 3.4 1.733
1585 2013-08-31 06:23:15 50.5 4.483 1.4
1586 2013-08-31 06:29:08 37 4.25 2.1
1587 2013-08-31 06:35:29 37 3.5 1.783
1588 2013-08-31 06:40:46 35.5 4 2.117
1589 2013-08-31 06:46:53 26 2.35 1.8
1590 2013-08-31 06:51:02 31 2.283 1.367
1591 2013-08-31 06:54:41 34 2.883 1.95
1592 2013-08-31 06:59:31 33 4 1.967
1593 2013-08-31 07:05:29 81 5.2 2.15
1594 2013-08-31 07:12:50 67.5 3.9 1.867
1595 2013-08-31 07:18:36 114.5 5.067 2
1596 2013-08-31 07:25:40 71.5 3.817 2.133
1597 2013-08-31 07:31:37 128.5 4.817 2.15
1598 2013-08-31 07:38:35 91 4.317 2.45
1599 2013-08-31 07:45:21 114.5 5.967 2.317
1600 2013-08-31 07:53:38 142.5 6.017 2.283
1601 2013-08-31 08:01:56 102 5.2 2.567
1602 2013-08-31 08:09:42 164 6.733 1.833
1603 2013-08-31 08:18:16 32.5 3.383 1.8
1604 2013-08-31 08:23:27 103 5.067 1.417
1605 2013-08-31 08:29:56 29.5 3.117 2.117
1606 2013-08-31 08:35:10 63 4.417 2.633
1607 2013-08-31 08:42:13 26 3.267 12.783
1608 2013-08-31 08:58:16 54.5 4.383 6.167
1609 2013-08-31 09:08:49 33 4.717 1.65
1610 2013-08-31 09:15:11 110.5 6.567 2.65
1611 2013-08-31 09:24:24 62 4.917 2.283
1612 2013-08-31 09:31:36 75 4.317 1.983
1613 2013-08-31 09:37:54 157 5.917 1.883
1614 2013-08-31 09:45:42 79 5.117 2.483
1615 2013-08-31 09:53:18 61.5 4.9 1.95
1616 2013-08-31 10:00:09 67.5 3.983 2.183
1617 2013-08-31 10:06:19 120.5 5.333 6.517
1618 2013-08-31 10:18:10 20.5 2.233 2.25
1619 2013-08-31 10:22:39 35.5 3.467 2.267
1620 2013-08-31 10:28:23 24 2.883 6.95
1621 2013-08-31 10:38:13 42.5 4.217 2.1
1622 2013-08-31 10:44:32 29 3.25 2.217
1623 2013-08-31 10:50:00 45.5 4.783 2.1
1624 2013-08-31 10:56:53 83.5 5.4 2.267
1625 2013-08-31 11:04:33 56 4.317 5.383
1626 2013-08-31 11:14:15 52.5 4.767 2.15
1627 2013-08-31 11:21:10 52.5 4.317 2.15
1628 2013-08-31 11:27:38 62.5 4.717 1.867
1629 2013-08-31 11:34:13 56 4.517 1.733
1630 2013-08-31 11:40:28 67.5 5.233 1.733
1631 2013-08-31 11:47:26 39 3.5 2.333
1632 2013-08-31 11:53:16 57 4.533 2.533
1633 2013-08-31 12:00:20 38 3.933 2.583
1634 2013-08-31 12:06:51 40 4.033 2.483
1635 2013-08-31 12:13:22 32 3.6 2.367
1636 2013-08-31 12:19:20 72 5.283 2.133
1637 2013-08-31 12:26:45 27.5 3.333 2.083
1638 2013-08-31 12:32:10 106 6.25 1.883
1639 2013-08-31 12:40:18 87.5 5.55 2.567
1640 2013-08-31 12:48:25 55.5 5.333 2.317
1641 2013-08-31 12:56:04 68.5 4.783 2.3
1642 2013-08-31 13:03:09 66 4.917 1.817
1643 2013-08-31 13:09:53 79.5 4.483 2.667
1644 2013-08-31 13:17:02 66.5 4.767 2.583
1645 2013-08-31 13:24:23 71.5 4.533 2.183
1646 2013-08-31 13:31:06 115.5 5.133 1.817
1647 2013-08-31 13:38:03 20 2.95 2.017
1648 2013-08-31 13:43:01 33 4.133 2.4
1649 2013-08-31 13:49:33 55 4.317 2.2
1650 2013-08-31 13:56:04 51.5 4.533 2.017
1651 2013-08-31 14:02:37 77 5.1 1.55
1652 2013-08-31 14:09:16 37 2.583 1.917
1653 2013-08-31 14:13:46 60.5 4.667 1.833
1654 2013-08-31 14:20:16 55 4.733 2
1655 2013-08-31 14:27:00 87.5 4.717 2.383
1656 2013-08-31 14:34:06 74 4.433 2.2
1657 2013-08-31 14:40:44 69.5 4.867 2.1
1658 2013-08-31 14:47:42 125.5 6 2.95
1659 2013-08-31 14:56:39 75 4.75 1.817
1660 2013-08-31 15:03:13 88 4.933 3.083
1661 2013-08-31 15:11:14 70 4.167 2.633
1662 2013-08-31 15:18:02 95.5 4.317 3.217
1663 2013-08-31 15:25:34 115.5 4.65 2.583
1664 2013-08-31 15:32:48 100 4.65 9.183
1665 2013-08-31 15:46:38 57 4.433 2.317
1666 2013-08-31 15:53:23 69 5.567 2.417
1667 2013-08-31 16:01:22 101.5 5.633 2.983
1668 2013-08-31 16:09:59 65.5 4.7 2.2
1669 2013-08-31 16:16:53 71.5 5.55 2.167
1670 2013-08-31 16:24:36 67.5 4.55 2.583
1671 2013-08-31 16:31:44 81.5 4.433 2.283
1672 2013-08-31 16:38:27 67.5 4.8 2.733
1673 2013-08-31 16:45:59 67.5 4.2 2.617
1674 2013-08-31 16:52:48 74.5 4.5 2.817
1675 2013-08-31 17:00:07 92.5 5.567 4.2
1676 2013-08-31 17:09:53 105.5 5.6 1.467
1677 2013-08-31 17:16:57 30.5 3.267 2.367
1678 2013-08-31 17:22:35 64 3.75 2.233
1679 2013-08-31 17:28:34 48.5 3.583 2.833
1680 2013-08-31 17:34:59 69.5 4.533 1.567
1681 2013-08-31 17:41:05 29.5 2.65 2.417
1682 2013-08-31 17:46:09 114 5.233 1.783
1683 2013-08-31 17:53:10 83 4.733 2.667
1684 2013-08-31 18:00:34 120 5.1 1.617
1685 2013-08-31 18:07:17 33 3.267 2.5
1686 2013-08-31 18:13:03 95 5.383 1.967
1687 2013-08-31 18:20:24 83.5 4.817 2.5
1688 2013-08-31 18:27:43 82 4.55 3.383
1689 2013-08-31 18:35:39 62.5 4.367 3.783
1690 2013-08-31 18:43:48 51 4.567 2.7
1691 2013-08-31 18:51:04 45.5 4.283 6.25
1692 2013-08-31 19:01:36 38.5 4.633 8.383
1693 2013-08-31 19:14:37 45 4.3 4.583
1694 2013-08-31 19:23:30 130 6.2 1.917
1695 2013-08-31 19:31:37 88.5 5.217 1.95
1696 2013-08-31 19:38:47 66.5 4.383 2.417
1697 2013-08-31 19:45:35 75 4.983 1.533
1698 2013-08-31 19:52:06 34.5 2.55 2.5
1699 2013-08-31 19:57:09 120.5 5.65 1.9
1700 2013-08-31 20:04:42 44 3.867 2.683
1701 2013-08-31 20:11:15 54.5 4.117 2.233
1702 2013-08-31 20:17:36 26 4.55 2.383
1703 2013-08-31 20:24:32 59 5.35 2.317
1704 2013-08-31 20:32:12 60.5 5 2.65
1705 2013-08-31 20:39:51 77 6.933 2.85
1706 2013-08-31 20:49:38 64.5 7.1 2.167
1707 2013-08-31 20:58:54 70.5 6.083 2.467
1708 2013-08-31 21:07:27 56 5.317 2.683
1709 2013-08-31 21:15:27 39.5 3.95 2.817
1710 2013-08-31 21:22:13 58 5.8 2.75
1711 2013-08-31 21:30:46 43 4.533 2.733
1712 2013-08-31 21:38:02 35 3.65 2.633
1713 2013-08-31 21:44:19 55 5.083 2.683
1714 2013-08-31 21:52:05 47 5.6 2.533
1715 2013-08-31 22:00:13 75.5 6 2.183
1716 2013-08-31 22:08:24 40.5 4.1 1.983
1717 2013-08-31 22:14:29 68.5 5.217 2.183
1718 2013-08-31 22:21:53 54 4.25 1.8
1719 2013-08-31 22:27:56 46.5 4.883 0.467
1720 2013-08-31 22:33:17 34 1.75 1.483
1721 2013-08-31 22:36:31 113.5 5.967 2.05
1722 2013-08-31 22:44:32 105.5 6.233 1.983
1723 2013-08-31 22:52:45 82 5.633 1.35
1724 2013-08-31 22:59:44 60 4.083 1.583
1725 2013-08-31 23:05:24 70.5 4.667 1.75
1726 2013-08-31 23:11:49 67.5 4.8 1.483
1727 2013-08-31 23:18:06 85.5 5.567 1.85
1728 2013-08-31 23:25:31 75 4.483 1.617
1729 2013-08-31 23:31:37 71 4.783 2.683
1730 2013-08-31 23:39:05 110 5.8 3.183
1731 2013-08-31 23:48:04 60 5.117 1.933
1732 2013-08-31 23:55:07 38 4.883 2.067
1733 2013-09-01 00:02:04 53.5 5.85 2.417
1734 2013-09-01 00:10:20 40 6.433 2.2
1735 2013-09-01 00:18:58 64.5 5.933 2.117
1736 2013-09-01 00:27:01 66.5 6.017 1.75
1737 2013-09-01 00:34:47 63 5.8 2.567
1738 2013-09-01 00:43:09 67 7.4 2.467
1739 2013-09-01 00:53:01 40 7.167 2.233
1740 2013-09-01 01:02:25 50.5 6.583 1.983
1741 2013-09-01 01:10:59 61 6.817 1.983
1742 2013-09-01 01:19:47 50.5 5.95 2.067
1743 2013-09-01 01:27:48 42.5 6.383 2.4
1744 2013-09-01 01:36:35 44.5 6.633 2.533
1745 2013-09-01 01:45:45 43 6.05 2.583
1746 2013-09-01 01:54:23 43 5.7 2.283
1747 2013-09-01 02:02:22 52.5 6.85 2.55
1748 2013-09-01 02:11:46 54.5 6.7 3.067
1749 2013-09-01 02:21:32 41.5 5.5 2.467
1750 2013-09-01 02:29:30 47.5 6.467 2.05
1751 2013-09-01 02:38:01 59 7.817 2.083
1752 2013-09-01 02:47:55 72.5 7.167 2.167
1753 2013-09-01 02:57:15 56.5 5.8 2.267
1754 2013-09-01 03:05:19 51 5.7 1.8
1755 2013-09-01 03:12:49 66 6.05 1.35
1756 2013-09-01 03:20:13 52 4.45 1.483
1757 2013-09-01 03:26:09 57.5 5.617 1.283
1758 2013-09-01 03:33:03 46.5 5.75 1.483
1759 2013-09-01 03:40:17 58.5 5.033 1.833
1760 2013-09-01 03:47:09 56 5.583 2
1761 2013-09-01 03:54:44 64.5 8.567 2.267
1762 2013-09-01 04:05:34 25 6.3 1.8
1763 2013-09-01 04:13:40 37.5 5.683 2.017
1764 2013-09-01 04:21:22 37.5 5.683 2.083
1765 2013-09-01 04:29:08 42 5.833 2.167
1766 2013-09-01 04:37:08 41 5.033 3.117
1767 2013-09-01 04:45:17 37 5.2 2.6
1768 2013-09-01 04:53:05 26 5.433 3.083
1769 2013-09-01 05:01:36 51.5 6.433 1.8
1770 2013-09-01 05:09:50 24 4.95 1.95
1771 2013-09-01 05:16:44 29.5 4.917 2.017
1772 2013-09-01 05:23:40 31.5 5.2 2.5
1773 2013-09-01 05:31:22 33.5 5.183 2.6
1774 2013-09-01 05:39:09 49 5.4 5.517
1775 2013-09-01 05:50:04 43 5.467 1.767
1776 2013-09-01 05:57:18 92 5.833 1.517
1777 2013-09-01 06:04:39 39.5 5.6 2
1778 2013-09-01 06:12:15 65 8.45 0.2
1779 2013-09-01 06:20:54 29.5 3.233 1.733
1780 2013-09-01 06:25:52 80 8.117 2.067
1781 2013-09-01 06:36:03 31 5.8 2.1
1782 2013-09-01 06:43:57 52 7.483 1.9
1783 2013-09-01 06:53:20 38 5.867 1.983
1784 2013-09-01 07:01:11 38 6.317 0.767
1785 2013-09-01 07:08:16 35.5 4.083 1.6
1786 2013-09-01 07:13:57 44 5.717 1.633
1787 2013-09-01 07:21:18 47.5 6.117 1.75
1788 2013-09-01 07:29:10 59.5 6.5 1.85
1789 2013-09-01 07:37:31 54 6.8 1.933
1790 2013-09-01 07:46:15 33.5 6.55 1.167
1791 2013-09-01 07:53:58 52.5 5.783 2.317
1792 2013-09-01 08:02:04 80.5 8.133 1.683
1793 2013-09-01 08:11:53 29 5.65 1.6
1794 2013-09-01 08:19:08 44.5 6.95 1.783
1795 2013-09-01 08:27:52 56 7.467 1.767
1796 2013-09-01 08:37:06 42 5.917 1.967
1797 2013-09-01 08:44:59 48.5 7.183 1.583
1798 2013-09-01 08:53:45 79 7.033 2.183
1799 2013-09-01 09:02:58 71 8.1 1.717
1800 2013-09-01 09:12:47 33.5 5.267 1.717
1801 2013-09-01 09:19:46 46.5 7.333 2.217
1802 2013-09-01 09:29:19 37.5 8.233 0.933
1803 2013-09-01 09:38:29 33 4.267 2.55
1804 2013-09-01 09:45:18 26 5.983 2.167
1805 2013-09-01 09:53:27 29 6.4 2.083
1806 2013-09-01 10:01:56 60.5 7.25 1.633
1807 2013-09-01 10:10:49 26 3.85 1.983
1808 2013-09-01 10:16:39 27 6.15 1.933
1809 2013-09-01 10:24:44 30.5 6.05 1.483
1810 2013-09-01 10:32:16 28.5 4.483 1.767
1811 2013-09-01 10:38:31 31.5 6.917 2.15
1812 2013-09-01 10:47:35 44 6.083 1.133
1813 2013-09-01 10:54:48 25.5 3.3 1.75
1814 2013-09-01 10:59:51 24 4.533 1.45
1815 2013-09-01 11:05:50 41 5.367 1.517
1816 2013-09-01 11:12:43 24.5 4.467 1.817
1817 2013-09-01 11:19:00 35 4.85 4.95
1818 2013-09-01 11:28:48 24.5 4.933 1.583
1819 2013-09-01 11:35:19 44 5.8 1.383
1820 2013-09-01 11:42:30 26.5 2.55 1.15
1821 2013-09-01 11:46:12 62.5 4.55 1.217
1822 2013-09-01 11:51:58 30 3.167 1.417
1823 2013-09-01 11:56:33 40.5 4.983 1.717
1824 2013-09-01 12:03:15 42.5 3.617 2.85
1825 2013-09-01 12:09:43 25.5 4.117 1.733
1826 2013-09-01 12:15:34 50.5 6.217 2.25
1827 2013-09-01 12:24:02 56 4.9 2.167
1828 2013-09-01 12:31:06 61.5 4.9 2.05
1829 2013-09-01 12:38:03 29 5.233 1.817
1830 2013-09-01 12:45:06 71.5 6.317 1.85
1831 2013-09-01 12:53:16 29 5.467 1.533
1832 2013-09-01 13:00:16 22 4.7 2.25
1833 2013-09-01 13:07:13 21.5 5.267 1.9
1834 2013-09-01 13:14:23 20.5 5.317 2.05
1835 2013-09-01 13:21:45 96 6.4 1.867
1836 2013-09-01 13:30:01 37.5 5.45 2.217
1837 2013-09-01 13:37:41 44 6.55 2.067
1838 2013-09-01 13:46:18 20.5 4.967 1.933
1839 2013-09-01 13:53:12 36.5 7 6.367
1840 2013-09-01 14:06:34 83 10.767 0.533
1841 2013-09-01 14:17:52 43 4.433 3.85
1842 2013-09-01 14:26:09 83 8.883 1.417
1843 2013-09-01 14:36:27 196 12.583 2.383
1844 2013-09-01 14:51:25 178 10.833 1.467
1845 2013-09-01 15:03:43 76 5.267 2.65
1846 2013-09-01 15:11:38 115.5 8.933 1.183
1847 2013-09-01 15:21:45 40.5 3.9 2.25
1848 2013-09-01 15:27:54 93 8.65 5.467
1849 2013-09-01 15:42:01 30.5 3.783 1.283
1850 2013-09-01 15:47:05 69.5 5.883 1.433
1851 2013-09-01 15:54:24 24 4.217 1.983
1852 2013-09-01 16:00:36 24 4.283 1.417
1853 2013-09-01 16:06:18 40 4.133 9.6
1854 2013-09-01 16:20:02 63 4.967 1.967
1855 2013-09-01 16:26:58 22 4.017 5.6
1856 2013-09-01 16:36:35 34.5 5.367 1.267
1857 2013-09-01 16:43:13 23 3.417 6.017
1858 2013-09-01 16:52:39 25 6.617 2.467
1859 2013-09-01 17:01:44 78.5 9.417 10.283
1860 2013-09-01 17:21:26 57 7.333 1.233
1861 2013-09-01 17:30:00 22.5 3.133 1.05
1862 2013-09-01 17:34:11 25 4.25 1.633
1863 2013-09-01 17:40:04 48 6.267 1
1864 2013-09-01 17:47:20 28 4.35 1.733
1865 2013-09-01 17:53:25 73 9.533 1.767
1866 2013-09-01 18:04:43 31.5 5.783 1.383
1867 2013-09-01 18:11:53 50.5 6.433 2.883
1868 2013-09-01 18:21:12 71 7.833 1.217
1869 2013-09-01 18:30:15 22 5.917 3.133
1870 2013-09-01 18:39:18 91 9.033 1.55
1871 2013-09-01 18:49:53 37 5.633 1.6
1872 2013-09-01 18:57:07 29.5 6.017 1.95
1873 2013-09-01 19:05:05 71.5 10.183 1.767
1874 2013-09-01 19:17:02 68 9.617 1.55
1875 2013-09-01 19:28:12 28.5 6.933 1.417
1876 2013-09-01 19:36:33 41.5 4.75 1.55
1877 2013-09-01 19:42:51 53 7.667 2.117
1878 2013-09-01 19:52:38 52 5.9 4.3
1879 2013-09-01 20:02:50 101.5 11.883 1.867
1880 2013-09-01 20:16:35 24.5 5.067 6.217
1881 2013-09-01 20:27:52 114.5 10.917 5.017
1882 2013-09-01 20:43:48 70 7.783 18.483
1883 2013-09-01 21:10:04 25 3.817 8.05
1884 2013-09-01 21:21:56 36 7.517 1.867
1885 2013-09-01 21:31:19 41.5 5.167 1.667
1886 2013-09-01 21:38:09 26.5 4.267 6.367
1887 2013-09-01 21:48:47 22.5 4.95 32.717
1888 2013-09-01 22:26:27 499.5 15.65 14.083
1889 2013-09-01 22:56:11 22 3.05 71.283
1890 2013-09-02 00:10:31 68 5.467 12.417
1891 2013-09-02 00:28:24 106 6.55 10.467
1892 2013-09-02 00:45:25 25 3.017 71.333
1893 2013-09-02 01:59:46 94 5.85 11.4
1894 2013-09-02 02:17:01 45.5 2.183 126.717
1895 2013-09-02 04:25:55 441 13.767 5.217
1896 2013-09-02 04:44:54 489 13.333 6.333
1897 2013-09-02 05:04:34 432 13.217 6.017
1898 2013-09-02 05:23:48 504.5 14.667 6.617
1899 2013-09-02 05:45:05 509.5 14.233 5.2
1900 2013-09-02 06:04:31 449 12.917 50.65
1901 2013-09-02 07:08:05 500.5 13.533 10.817
1902 2013-09-02 07:32:26 439 13.333 6.583
1903 2013-09-02 07:52:21 434 14.65 6.167
1904 2013-09-02 08:13:10 430.5 12.95 9.917
1905 2013-09-02 08:36:02 432 12.883 7.1
1906 2013-09-02 08:56:01 393.5 12.217 10.217
1907 2013-09-02 09:18:27 426.5 12.15 11.8
1908 2013-09-02 09:42:24 487 13.267 48.35
1909 2013-09-02 10:44:01 29.5 3.083 1.033
1910 2013-09-02 10:48:08 21 4.517 1.7
1911 2013-09-02 10:54:21 63.5 6.133 30.967
1912 2013-09-02 11:31:27 725.5 15.867 18.867
1913 2013-09-02 12:06:11 23.5 2.667 20.733
1914 2013-09-02 12:29:35 558.5 12.733 29.9
1915 2013-09-02 13:12:13 447.5 11.95 7.55
1916 2013-09-02 13:31:43 394 11.567 21.933
1917 2013-09-02 14:05:13 76 6.967 2.667
1918 2013-09-02 14:14:51 130 11.467 16.083
1919 2013-09-02 14:42:24 44 3.95 4.05
1920 2013-09-02 14:50:24 21.5 4.85 10.583
1921 2013-09-02 15:05:50 22.5 2.833 11.717
1922 2013-09-02 15:20:23 60 6.367 4.85
1923 2013-09-02 15:31:36 68 6.767 22.733
1924 2013-09-02 16:01:06 28 5.55 6.35
1925 2013-09-02 16:13:00 37.5 6.383 15.283
1926 2013-09-02 16:34:40 43.5 4.1 13.183
1927 2013-09-02 16:51:57 24.5 5.95 17.133
1928 2013-09-02 17:15:02 45.5 7.75 25.617
1929 2013-09-02 17:48:24 40.5 8.617 31.333
1930 2013-09-02 18:28:21 32 3.95 47.333
1931 2013-09-02 19:19:38 36 5.1 1.583
1932 2013-09-02 19:26:19 46 5.5 20.383
1933 2013-09-02 19:52:12 31.5 2.983 30.8
1934 2013-09-02 20:25:59 33.5 7.033 5.4
1935 2013-09-02 20:38:25 21 7.55 1.967
1936 2013-09-02 20:47:56 30.5 4.083 5.65
1937 2013-09-02 20:57:40 425 15.233 7.283
1938 2013-09-02 21:20:11 469.5 12.867 10.283
1939 2013-09-02 21:43:20 454.5 13.033 8.35
1940 2013-09-02 22:04:43 429.5 12.133 8.35
1941 2013-09-02 22:25:12 495 12.933 11.183
1942 2013-09-02 22:49:19 395 12.05 14.367
1943 2013-09-02 23:15:44 392 11.517 3.65
1944 2013-09-02 23:30:54 365.5 10.617 2.933
1945 2013-09-02 23:44:27 24.5 0.817 1.35
1946 2013-09-02 23:46:37 389 10.817 13.583
1947 2013-09-03 00:11:01 23 1.4 4.317
1948 2013-09-03 00:16:44 401.5 12.333 3.733
1949 2013-09-03 00:32:48 351.5 10.517 14.017
1950 2013-09-03 00:57:20 317 9.5 5.967
1951 2013-09-03 01:12:48 341.5 9.617 28.633
1952 2013-09-03 01:51:03 334 9.483 7.35
1953 2013-09-03 02:07:53 24 2.567 4.083
1954 2013-09-03 02:14:32 415.5 11.55 7.933
1955 2013-09-03 02:34:01 29 3.2 8.333
1956 2013-09-03 02:45:33 124 5.1 21.233
1957 2013-09-03 03:11:53 510 11.25 6.25
1958 2013-09-03 03:29:23 403.5 10.333 8.317
1959 2013-09-03 03:48:02 21.5 2 4.9
1960 2013-09-03 03:54:56 26.5 3.05 1.583
1961 2013-09-03 03:59:34 35 3.9 1.4
1962 2013-09-03 04:04:52 34 5.017 1.733
1963 2013-09-03 04:11:37 51 5.183 2.35
1964 2013-09-03 04:19:09 27.5 6.5 1.367
1965 2013-09-03 04:27:01 41.5 5.067 9.983
1966 2013-09-03 04:42:04 220.5 8.567 2.983
1967 2013-09-03 04:53:37 188 6.633 2.733
1968 2013-09-03 05:02:59 269 9.4 2.883
1969 2013-09-03 05:15:16 262.5 8.783 2.65
1970 2013-09-03 05:26:42 250 8.067 3.883
1971 2013-09-03 05:38:39 276 9.467 5.783
1972 2013-09-03 05:53:54 277 9.583 14.283
1973 2013-09-03 06:17:46 22 3.283 1.983
1974 2013-09-03 06:23:02 26.5 3.117 14.3
1975 2013-09-03 06:40:27 32.5 8.067 6.55
1976 2013-09-03 06:55:04 34 5.017 5.05
1977 2013-09-03 07:05:08 41.5 4.95 8
1978 2013-09-03 07:18:05 29 3.683 1.067
1979 2013-09-03 07:22:50 37.5 2.917 3.65
1980 2013-09-03 07:29:24 22 4.633 3.267
1981 2013-09-03 07:37:18 23.5 4.733 7.217
1982 2013-09-03 07:49:15 30.5 3.017 5.65
1983 2013-09-03 07:57:55 20 4.717 5.7
1984 2013-09-03 08:08:20 39.5 5.783 5.25
1985 2013-09-03 08:19:22 98 7.783 0.567
1986 2013-09-03 08:27:43 36.5 1.5 19.067
1987 2013-09-03 08:48:17 28 1.567 18.1
1988 2013-09-03 09:07:57 85.5 7.733 3.183
1989 2013-09-03 09:18:52 25.5 10.4 2.317
1990 2013-09-03 09:31:35 157 13.9 2.767
1991 2013-09-03 09:48:15 41 8.467 2.683
1992 2013-09-03 09:59:24 21 5.567 37.717
1993 2013-09-03 10:42:41 34.5 7.067 8.033
1994 2013-09-03 10:57:47 20 3.833 1.683
1995 2013-09-03 11:03:18 35 7.867 1.95
1996 2013-09-03 11:13:07 57.5 9.633 7.567
1997 2013-09-03 11:30:19 20 7.083 7.017
1998 2013-09-03 11:44:25 370.5 12.967 2.317
1999 2013-09-03 11:59:42 37.5 3.117 3.65
2000 2013-09-03 12:06:28 321.5 12.667 22.65
2001 2013-09-03 12:41:47 66.5 8.883 3.667
2002 2013-09-03 12:54:20 22 5.883 25.367
2003 2013-09-03 13:25:35 474 15.283 4.683
2004 2013-09-03 13:45:33 503.5 13.633 4.333
2005 2013-09-03 14:03:31 519 12.633 4.75
2006 2013-09-03 14:20:54 520.5 13.833 5.233
2007 2013-09-03 14:39:58 508 13.083 5.3
2008 2013-09-03 14:58:21 534 12.933 9.8
2009 2013-09-03 15:21:05 106.5 9.2 62.25
2010 2013-09-03 16:32:32 25.5 7.05 1.8
2011 2013-09-03 16:41:23 22 7.283 59.217
2012 2013-09-03 17:47:53 57.5 6.3 0.733
2013 2013-09-03 17:54:55 41 2.15 1.033
2014 2013-09-03 17:58:06 57.5 6.15 1.75
2015 2013-09-03 18:06:00 57 7.85 8.483
2016 2013-09-03 18:22:20 29 6.733 5.117
2017 2013-09-03 18:34:11 35 4.717 1.683
2018 2013-09-03 18:40:35 28 4.667 7.617
2019 2013-09-03 18:52:52 69 4.017 5.967
2020 2013-09-03 19:02:51 31 2.683 6.383
2021 2013-09-03 19:11:55 28.5 1.45 8.883
2022 2013-09-03 19:22:15 504.5 12.867 8.75
2023 2013-09-03 19:43:52 562.5 14.467 5.533
2024 2013-09-03 20:03:52 559.5 13.417 6.917
2025 2013-09-03 20:24:12 556 12.033 4.083
2026 2013-09-03 20:40:19 559 12.6 5.65
2027 2013-09-03 20:58:34 569.5 12.167 5.433
2028 2013-09-03 21:16:10 553 12.6 4.917
2029 2013-09-03 21:33:41 453.5 12.2 4.333
2030 2013-09-03 21:50:13 453 11.417 20.033
2031 2013-09-03 22:21:40 26 2.317 1.633
2032 2013-09-03 22:25:37 54.5 4.5 3.15
2033 2013-09-03 22:33:16 74 4.433 1.15
2034 2013-09-03 22:38:51 102.5 5.867 2.583
2035 2013-09-03 22:47:18 71 5.533 1.683
2036 2013-09-03 22:54:31 72.5 4.9 4.317
2037 2013-09-03 23:03:44 73.5 5.383 1.283
2038 2013-09-03 23:10:24 34.5 4.183 3.717
2039 2013-09-03 23:18:18 466 10.2 8.967
2040 2013-09-03 23:37:28 95.5 6.15 3.483
2041 2013-09-03 23:47:06 57.5 7.583 2.967
2042 2013-09-03 23:57:39 25.5 4.45 1.733
2043 2013-09-04 00:03:50 22 2.3 1.733
2044 2013-09-04 00:07:52 39.5 7.433 3.633
2045 2013-09-04 00:18:56 31 5.667 2.2
2046 2013-09-04 00:26:48 39 5.7 2.7
2047 2013-09-04 00:35:12 49.5 7.2 4.55
2048 2013-09-04 00:46:57 28.5 5.267 2.3
2049 2013-09-04 00:54:31 42 3.8 2.633
2050 2013-09-04 01:00:57 26.5 4.633 3.883
2051 2013-09-04 01:09:28 25.5 5.45 6.95
2052 2013-09-04 01:21:52 21.5 5.817 3.817
2053 2013-09-04 01:31:30 23.5 2 3.183
2054 2013-09-04 01:36:41 333.5 10.25 45.183
2055 2013-09-04 02:32:07 22.5 1.683 3.283
2056 2013-09-04 02:37:05 29 3.05 11.267
2057 2013-09-04 02:51:24 30.5 5.983 4.533
2058 2013-09-04 03:01:55 35 2.383 12.2
2059 2013-09-04 03:16:30 46.5 5.983 27.667
2060 2013-09-04 03:50:09 518.5 12.733 6.4
2061 2013-09-04 04:09:17 534.5 12.8 4.467
2062 2013-09-04 04:26:33 535.5 12.333 5.45
2063 2013-09-04 04:44:20 513 11.467 4.717
2064 2013-09-04 05:00:31 464 9.6 4.267
2065 2013-09-04 05:14:23 511 9.8 4.667
2066 2013-09-04 05:28:51 538 11.95 4.45
2067 2013-09-04 05:45:15 547 12.567 5.55
2068 2013-09-04 06:03:22 570.5 11.217 4.083
2069 2013-09-04 06:18:40 576 10.9 6.7
2070 2013-09-04 06:36:16 571.5 11.733 4.867
2071 2013-09-04 06:52:52 566.5 11.733 5.017
2072 2013-09-04 07:09:37 576 12.567 5.817
2073 2013-09-04 07:28:00 585 12.8 6.867
2074 2013-09-04 07:47:40 580 12.217 37.183
2075 2013-09-04 08:37:04 21.5 1.733 1.683
2076 2013-09-04 08:40:29 43.5 3.45 2.7
2077 2013-09-04 08:46:38 57 4.5 70.917
2078 2013-09-04 10:02:03 22 1.45 3.7
2079 2013-09-04 10:07:12 92.5 3.9 3.4
2080 2013-09-04 10:14:30 83 3.7 1.5
2081 2013-09-04 10:19:42 83 2.483 1.3
2082 2013-09-04 10:23:29 83 2.95 1.55
2083 2013-09-04 10:27:59 60.5 2.117 7.25
2084 2013-09-04 10:37:21 100.5 2.433 5
2085 2013-09-04 10:44:47 246.5 6.6 4.933
2086 2013-09-04 10:56:19 333 8.133 15.9
2087 2013-09-04 11:20:21 45.5 2.183 35.433
2088 2013-09-04 11:57:58 20 1.65 47.7
2089 2013-09-04 12:47:19 22 3.033 3.55
2090 2013-09-04 12:53:54 26.5 2.95 1.883
2091 2013-09-04 12:58:44 30.5 2.5 1.6
2092 2013-09-04 13:02:50 36.5 3.683 28.633
2093 2013-09-04 13:35:09 54.5 5.75 29.85
2094 2013-09-04 14:10:45 41.5 2.683 1.15
2095 2013-09-04 14:14:35 36 7.333 13.817
2096 2013-09-04 14:35:44 73 9.6 15.3
2097 2013-09-04 15:00:38 20.5 2.183 168.583
2098 2013-09-04 17:51:24 436.5 13.433 16.333
2099 2013-09-04 18:21:10 421.5 14.117 6.933
2100 2013-09-04 18:42:13 423 10.733 5.35
2101 2013-09-04 18:58:18 457.5 12.033 3.85
2102 2013-09-04 19:14:11 459.5 11.233 11.817
2103 2013-09-04 19:37:14 407 12.383 5.683
2104 2013-09-04 19:55:18 478.5 10.417 7.283
2105 2013-09-04 20:13:00 339 10.883 2.867
2106 2013-09-04 20:26:45 400 12.033 3.333
2107 2013-09-04 20:42:07 498 12.3 3.4
2108 2013-09-04 20:57:49 501.5 12.467 6.2
2109 2013-09-04 21:16:29 506 12.583 4.083
2110 2013-09-04 21:33:09 509.5 12.25 4.533
2111 2013-09-04 21:49:56 509.5 12.7 5.4
2112 2013-09-04 22:08:02 510 12.833 15.967
2113 2013-09-04 22:36:50 441 10.917 5.7
2114 2013-09-04 22:53:27 396 9.8 8.017
2115 2013-09-04 23:11:16 390 10.9 3.233
2116 2013-09-04 23:25:24 388 9.25 3.8
2117 2013-09-04 23:38:27 394 9.633 4.917
2118 2013-09-04 23:53:00 393 10.217 4.133
2119 2013-09-05 00:07:21 391.5 10.333 5.45
2120 2013-09-05 00:23:08 414.5 10 6
2121 2013-09-05 00:39:08 424.5 10.067 7.45
2122 2013-09-05 00:56:39 401 10.167 11.867
2123 2013-09-05 01:18:41 399.5 8.9 4.7
2124 2013-09-05 01:32:17 589 11.217 2.95
2125 2013-09-05 01:46:27 29.5 2.233 0.833
2126 2013-09-05 01:49:31 52 2.017 0.85
2127 2013-09-05 01:52:23 55.5 2.233 1.067
2128 2013-09-05 01:55:41 33 2.1 16.267
2129 2013-09-05 02:14:03 51 1.717 18.15
2130 2013-09-05 02:33:55 490.5 8.867 2.15
2131 2013-09-05 02:44:56 32.5 1.667 3.45
2132 2013-09-05 02:50:03 21.5 2.017 9.933
2133 2013-09-05 03:02:00 593 11.517 4.167
2134 2013-09-05 03:17:41 538.5 10.3 3.867
2135 2013-09-05 03:31:51 489.5 11.283 5.017
2136 2013-09-05 03:48:09 458 10.867 4.383
2137 2013-09-05 04:03:24 459 10.15 3.483
2138 2013-09-05 04:17:02 404.5 9.717 4.133
2139 2013-09-05 04:30:53 419 9.283 3.483
2140 2013-09-05 04:43:39 424 9.767 3.783
2141 2013-09-05 04:57:12 394 10.05 5.717
2142 2013-09-05 05:12:58 374 9.3 6.2
2143 2013-09-05 05:28:28 394 10.567 6.017
2144 2013-09-05 05:45:03 327 9.05 5.483
2145 2013-09-05 05:59:35 388 9.667 8.033
2146 2013-09-05 06:17:17 387 9.433 13.9
2147 2013-09-05 06:40:37 389.5 9.05 21.3
2148 2013-09-05 07:10:58 93.5 5.083 1.667
2149 2013-09-05 07:17:43 53.5 3.317 1.383
2150 2013-09-05 07:22:25 20 2.75 4.267
2151 2013-09-05 07:29:26 64 3.65 1.133
2152 2013-09-05 07:34:13 23 2.45 1.15
2153 2013-09-05 07:37:49 23 2.267 1.45
2154 2013-09-05 07:41:32 51 3.75 13.95
2155 2013-09-05 07:59:14 31 4.033 19.15
2156 2013-09-05 08:22:25 28 3.867 2.05
2157 2013-09-05 08:28:20 39.5 4.283 41.3
2158 2013-09-05 09:13:55 20.5 3.75 1.817
2159 2013-09-05 09:19:29 60.5 6 2.167
2160 2013-09-05 09:27:39 31.5 3 1.35
2161 2013-09-05 09:32:00 52.5 4.683 2
2162 2013-09-05 09:38:41 53 4.583 1.5
2163 2013-09-05 09:44:46 45 3.733 1.617
2164 2013-09-05 09:50:07 42 2.967 1.2
2165 2013-09-05 09:54:17 49 3.05 1.433
2166 2013-09-05 09:58:46 66 3.717 1.417
2167 2013-09-05 10:03:54 78.5 4.233 1.933
2168 2013-09-05 10:10:04 46.5 3.067 1.6
2169 2013-09-05 10:14:44 20.5 3 2.033
2170 2013-09-05 10:19:46 61.5 4.4 2.3
2171 2013-09-05 10:26:28 34.5 3.233 2.4
2172 2013-09-05 10:32:06 46 4.067 2.35
2173 2013-09-05 10:38:31 24.5 3.05 1.817
2174 2013-09-05 10:43:23 27.5 3.283 1.867
2175 2013-09-05 10:48:32 29 3.217 1.983
2176 2013-09-05 10:53:44 42.5 3.8 1.867
2177 2013-09-05 10:59:24 25 3.05 1.933
2178 2013-09-05 11:04:23 32.5 3.333 1.967
2179 2013-09-05 11:09:41 50 4.117 2.117
2180 2013-09-05 11:15:55 28.5 3.25 1.883
2181 2013-09-05 11:21:03 30.5 3.25 2.533
2182 2013-09-05 11:26:50 38.5 3.033 1.95
2183 2013-09-05 11:31:49 30 2.133 1.75
2184 2013-09-05 11:35:42 33.5 2.567 1.883
2185 2013-09-05 11:40:09 56.5 3.65 1.917
2186 2013-09-05 11:45:43 46 3.433 2.717
2187 2013-09-05 11:51:52 44 4.45 3.317
2188 2013-09-05 11:59:38 33 4 3.233
2189 2013-09-05 12:06:52 31 3.733 3.55
2190 2013-09-05 12:14:09 29.5 3.817 4.7
2191 2013-09-05 12:22:40 29.5 3.633 6.817
2192 2013-09-05 12:33:07 20.5 3.167 5.867
2193 2013-09-05 12:42:09 23.5 2.967 20.283
2194 2013-09-05 13:05:24 45 3.85 2.417
2195 2013-09-05 13:11:40 51 3.967 2.9
2196 2013-09-05 13:18:32 39.5 3.083 2.483
2197 2013-09-05 13:24:06 43.5 3.083 1.917
2198 2013-09-05 13:29:06 114 5.883 2.433
2199 2013-09-05 13:37:25 30 3.117 1.4
2200 2013-09-05 13:41:56 25 2.667 1.433
2201 2013-09-05 13:46:02 22 2.483 1.467
2202 2013-09-05 13:49:59 22 2.333 5.817
2203 2013-09-05 13:58:08 338.5 11.917 3.8
2204 2013-09-05 14:13:51 311.5 10.783 6.783
2205 2013-09-05 14:31:25 27.5 2.5 3.967
2206 2013-09-05 14:37:53 384.5 13.2 2.717
2207 2013-09-05 14:53:48 206 7.783 2.317
2208 2013-09-05 15:03:54 278 9.933 4.783
2209 2013-09-05 15:18:37 114.5 9.733 3
2210 2013-09-05 15:31:21 138 8.933 8.1
2211 2013-09-05 15:48:23 37 5.55 12.067
2212 2013-09-05 16:06:00 30.5 6.533 10.95
2213 2013-09-05 16:23:29 20 5.583 15.333
2214 2013-09-05 16:44:24 30 3.1 12.7
2215 2013-09-05 17:00:12 33.5 4.45 2.333
2216 2013-09-05 17:06:59 24 4.133 1.417
2217 2013-09-05 17:12:32 21.5 2.95 1.467
2218 2013-09-05 17:16:57 23 4.217 1.65
2219 2013-09-05 17:22:49 29.5 4.633 4.583
2220 2013-09-05 17:32:02 50 5.933 1.817
2221 2013-09-05 17:39:47 31.5 5.417 6.633
2222 2013-09-05 17:51:50 27 4.1 0.9
2223 2013-09-05 17:56:50 21 3.167 5.183
2224 2013-09-05 18:05:11 25.5 3.283 1.567
2225 2013-09-05 18:10:02 20 3.733 1.033
2226 2013-09-05 18:14:48 20 2.333 8.65
2227 2013-09-05 18:25:47 22 2.083 1.733
2228 2013-09-05 18:29:36 27 4.367 1.717
2229 2013-09-05 18:35:41 29 2.433 1.233
2230 2013-09-05 18:39:21 125 9.033 2.067
2231 2013-09-05 18:50:27 59.5 7.667 8.817
2232 2013-09-05 19:06:56 82.5 10.067 2.583
2233 2013-09-05 19:19:35 32.5 4.133 41.317
2234 2013-09-05 20:05:02 20 7.217 8.383
2235 2013-09-05 20:20:38 24.5 4.617 34.567
2236 2013-09-05 20:59:49 462 12.233 3.583
2237 2013-09-05 21:15:38 471 11.833 3.567
2238 2013-09-05 21:31:02 395.5 10.583 3.183
2239 2013-09-05 21:44:48 254.5 8.65 2.733
2240 2013-09-05 21:56:11 278.5 9.15 3.783
2241 2013-09-05 22:09:07 307 9.567 3.217
2242 2013-09-05 22:21:54 346 9.817 4.183
2243 2013-09-05 22:35:54 398.5 9.383 4.8
2244 2013-09-05 22:50:05 403 8.967 5.067
2245 2013-09-05 23:04:07 431.5 11.6 4
2246 2013-09-05 23:19:43 428.5 10.017 2.317
2247 2013-09-05 23:32:03 52 2.567 1.717
2248 2013-09-05 23:36:20 36.5 3.45 1.067
2249 2013-09-05 23:40:51 56.5 3.8 2.783
2250 2013-09-05 23:47:26 457.5 10.55 2.65
2251 2013-09-06 00:00:38 62.5 5 1.233
2252 2013-09-06 00:06:52 21 0.65 1.467
2253 2013-09-06 00:08:59 412.5 10.383 3.7
2254 2013-09-06 00:23:04 447.5 9.933 3.4
2255 2013-09-06 00:36:24 455 9.267 2.567
2256 2013-09-06 00:48:14 98.5 3.25 1.45
2257 2013-09-06 00:52:56 434.5 9.483 3.533
2258 2013-09-06 01:05:57 327.5 8.233 2.617
2259 2013-09-06 01:16:48 385 7.317 2.183
2260 2013-09-06 01:26:18 320 7.7 2.367
2261 2013-09-06 01:36:22 341.5 8.983 3.133
2262 2013-09-06 01:48:29 402.5 8.6 3.033
2263 2013-09-06 02:00:07 465 10.117 3.283
2264 2013-09-06 02:13:31 429.5 9.767 3.717
2265 2013-09-06 02:27:00 510 11.133 4.1
2266 2013-09-06 02:42:14 338 9.1 3.233
2267 2013-09-06 02:54:34 357.5 8.717 3.15
2268 2013-09-06 03:06:26 419 9.2 28.717
2269 2013-09-06 03:44:21 365 10.25 5.567
2270 2013-09-06 04:00:10 306 7.933 6.25
2271 2013-09-06 04:14:21 291 7.833 2.8
2272 2013-09-06 04:24:59 271.5 8.05 4.217
2273 2013-09-06 04:37:15 274 8.817 5.433
2274 2013-09-06 04:51:30 437.5 9.617 5.267
2275 2013-09-06 05:06:23 337.5 9.267 5.417
2276 2013-09-06 05:21:04 433 10.117 7.333
2277 2013-09-06 05:38:31 317 9.217 6.583
2278 2013-09-06 05:54:19 393.5 9.067 97.883
2279 2013-09-06 07:41:16 43.5 2.95 7.517
2280 2013-09-06 07:51:44 21 2.05 10.933
2281 2013-09-06 08:04:43 23.5 4.467 2.467
2282 2013-09-06 08:11:39 38.5 4.9 2
2283 2013-09-06 08:18:33 55.5 4.383 1.8
2284 2013-09-06 08:24:44 29.5 2.5 4.25
2285 2013-09-06 08:31:29 76 3.733 2.333
2286 2013-09-06 08:37:33 20.5 1.5 0.95
2287 2013-09-06 08:40:00 31.5 2.217 1.017
2288 2013-09-06 08:43:14 22 2.483 10.583
2289 2013-09-06 08:56:18 370.5 10.8 7.517
2290 2013-09-06 09:14:37 431.5 10.767 8.483
2291 2013-09-06 09:33:52 448.5 11.3 4.967
2292 2013-09-06 09:50:08 553.5 11.517 4.817
2293 2013-09-06 10:06:28 481.5 11.4 7.433
2294 2013-09-06 10:25:18 547.5 10.85 5.983
2295 2013-09-06 10:42:08 458.5 10.767 7.3
2296 2013-09-06 11:00:12 518 10.75 14.033
2297 2013-09-06 11:24:59 46 4.85 2.217
2298 2013-09-06 11:32:03 417.5 11.467 31.85
2299 2013-09-06 12:15:22 469 11.317 4.467
2300 2013-09-06 12:31:09 498 10.65 7.167
2301 2013-09-06 12:48:58 523 11.85 4.083
2302 2013-09-06 13:04:54 475.5 11.367 4.283
2303 2013-09-06 13:20:33 520 11.65 7.55
2304 2013-09-06 13:39:45 500.5 11.283 22.867
2305 2013-09-06 14:13:54 70 3.717 51.517
2306 2013-09-06 15:09:08 522.5 12.767 12.4
2307 2013-09-06 15:34:18 501 13.5 6.15
2308 2013-09-06 15:53:57 494.5 12.917 5.617
2309 2013-09-06 16:12:29 517 11.767 4.883
2310 2013-09-06 16:29:08 546.5 13 4.083
2311 2013-09-06 16:46:13 539 12.9 8.033
2312 2013-09-06 17:07:09 547 11.65 10.433
2313 2013-09-06 17:29:14 20 2.467 0.6
2314 2013-09-06 17:32:18 297 12.1 11.383
2315 2013-09-06 17:55:47 32.5 4.967 2.15
2316 2013-09-06 18:02:54 20.5 6.6 2.35
2317 2013-09-06 18:11:51 27 6.067 20.567
2318 2013-09-06 18:38:29 538 12.433 7.15
2319 2013-09-06 18:58:04 614 11.95 8.717
2320 2013-09-06 19:18:44 553.5 11.667 6.75
2321 2013-09-06 19:37:09 510 10.883 5.417
2322 2013-09-06 19:53:27 489.5 11.417 3.917
2323 2013-09-06 20:08:47 473 11.883 3.917
2324 2013-09-06 20:24:35 416.5 10.05 3.6
2325 2013-09-06 20:38:14 483 11.517 4.133
2326 2013-09-06 20:53:53 454 9.717 4.483
2327 2013-09-06 21:08:05 421.5 9.383 6.55
2328 2013-09-06 21:24:01 528 12.433 6.783
2329 2013-09-06 21:43:14 420.5 10.8 9.15
2330 2013-09-06 22:03:11 458.5 10.083 8.017
2331 2013-09-06 22:21:17 118.5 7.517 3.733
2332 2013-09-06 22:32:32 157.5 6.45 3.267
2333 2013-09-06 22:42:15 155 6.1 3.567
2334 2013-09-06 22:51:55 133.5 5.683 3.617
2335 2013-09-06 23:01:13 136.5 6.167 4.25
2336 2013-09-06 23:11:38 257.5 6.4 4.35
2337 2013-09-06 23:22:23 65 5.333 3.217
2338 2013-09-06 23:30:56 70 3.5 4.117
2339 2013-09-06 23:38:33 79 4.933 2.183
2340 2013-09-06 23:45:40 88.5 4.233 2.5
2341 2013-09-06 23:52:24 71.5 4.4 4.317
2342 2013-09-07 00:01:07 79 5.2 1.95
2343 2013-09-07 00:08:16 49.5 3.6 2.283
2344 2013-09-07 00:14:09 29 2.317 58.283
2345 2013-09-07 01:14:45 531 10.9 2.5
2346 2013-09-07 01:28:09 53 2.633 2.8
2347 2013-09-07 01:33:35 429 9.9 10.333
2348 2013-09-07 01:53:49 453.5 9.65 20.733
2349 2013-09-07 02:24:12 501.5 11.1 5.333
2350 2013-09-07 02:40:38 481.5 10.533 2.033
2351 2013-09-07 02:53:12 59 4.317 2.167
2352 2013-09-07 02:59:41 52.5 4.183 1.867
2353 2013-09-07 03:05:44 52.5 5.233 2.133
2354 2013-09-07 03:13:06 68 3.867 1.8
2355 2013-09-07 03:18:46 73 5.25 2.25
2356 2013-09-07 03:26:16 82 4.6 2.2
2357 2013-09-07 03:33:04 75.5 3.867 2
2358 2013-09-07 03:38:56 71.5 6.3 4.05
2359 2013-09-07 03:49:17 607.5 12.917 5.017
2360 2013-09-07 04:07:13 104 6.15 1.9
2361 2013-09-07 04:15:16 105 6.817 2.433
2362 2013-09-07 04:24:31 106 4.917 1.983
2363 2013-09-07 04:31:25 78.5 2.9 1.567
2364 2013-09-07 04:35:53 568 11.6 3.567
2365 2013-09-07 04:51:03 541 10.367 3.983
2366 2013-09-07 05:05:24 522.5 10.467 3.817
2367 2013-09-07 05:19:41 515 10.733 3.15
2368 2013-09-07 05:33:34 527 11.083 3.783
2369 2013-09-07 05:48:26 490 10 6.083
2370 2013-09-07 06:04:31 571 10.85 6.517
2371 2013-09-07 06:21:53 583.5 11.267 10.55
2372 2013-09-07 06:43:42 603.5 12.383 8.867
2373 2013-09-07 07:04:57 619.5 12.15 71.733
2374 2013-09-07 08:28:50 543 10.883 10.5
2375 2013-09-07 08:50:13 453.5 11.75 11.767
2376 2013-09-07 09:13:44 455 12.4 8.2
2377 2013-09-07 09:34:20 22.5 3.25 15.067
2378 2013-09-07 09:52:39 241.5 8.75 3.2
2379 2013-09-07 10:04:36 206 7.733 2.133
2380 2013-09-07 10:14:28 232 6.583 1.6
2381 2013-09-07 10:22:39 207.5 6.4 1.7
2382 2013-09-07 10:30:45 180.5 7.05 2.267
2383 2013-09-07 10:40:04 37 2.633 2.35
2384 2013-09-07 10:45:03 256 9.05 9.05
2385 2013-09-07 11:03:09 20 2.183 1.417
2386 2013-09-07 11:06:45 48.5 3.1 5.417
2387 2013-09-07 11:15:16 31 3.133 10.4
2388 2013-09-07 11:28:48 34 4.083 7.283
2389 2013-09-07 11:40:10 22.5 3.133 2.567
2390 2013-09-07 11:45:52 22 3.117 8.133
2391 2013-09-07 11:57:07 21 3.017 6.4
2392 2013-09-07 12:06:32 91 6.033 74.25
2393 2013-09-07 13:26:49 33 6.9 1.683
2394 2013-09-07 13:35:24 28 6.567 1.883
2395 2013-09-07 13:43:51 52.5 6.333 20.95
2396 2013-09-07 14:11:08 33 4.983 1.9
2397 2013-09-07 14:18:01 36.5 5.317 3.417
2398 2013-09-07 14:26:45 49 3.633 2.45
2399 2013-09-07 14:32:50 40.5 5.617 1.35
2400 2013-09-07 14:39:48 27 2.317 0.55
2401 2013-09-07 14:42:40 22.5 2.883 2.517
2402 2013-09-07 14:48:04 44.5 2.65 2.017
2403 2013-09-07 14:52:44 32 4.85 2.4
2404 2013-09-07 14:59:59 31.5 4.233 6.533
2405 2013-09-07 15:10:45 32 3.4 3.133
2406 2013-09-07 15:17:17 20 4.317 5.683
2407 2013-09-07 15:27:17 29.5 3.15 13.683
2408 2013-09-07 15:44:07 559.5 10.833 21.183
2409 2013-09-07 16:16:08 21 2.95 18
2410 2013-09-07 16:37:05 20 2.95 6.417
2411 2013-09-07 16:46:27 20 2.317 1.517
2412 2013-09-07 16:50:17 21.5 3.65 37.033
2413 2013-09-07 17:30:58 579 14.117 10.433
2414 2013-09-07 17:55:31 554 13.95 15.35
2415 2013-09-07 18:24:49 519 14.083 5.633
2416 2013-09-07 18:44:32 541 12.3 4.583
2417 2013-09-07 19:01:25 526.5 11.933 5.867
2418 2013-09-07 19:19:13 526.5 12.517 5.117
2419 2013-09-07 19:36:51 458 13.333 6.25
2420 2013-09-07 19:56:26 453 12.083 5.65
2421 2013-09-07 20:14:10 428.5 11.9 16.883
2422 2013-09-07 20:42:57 416.5 10.5 10.417
2423 2013-09-07 21:03:52 389 10.15 4.983
2424 2013-09-07 21:19:00 417 12.433 5.5
2425 2013-09-07 21:36:56 442 13.333 5.183
2426 2013-09-07 21:55:27 524.5 12.533 4.283
2427 2013-09-07 22:12:16 64 5.3 1.533
2428 2013-09-07 22:19:06 30 4.4 2.067
2429 2013-09-07 22:25:34 35.5 5.467 1.85
2430 2013-09-07 22:32:53 23.5 3.833 6.7
2431 2013-09-07 22:43:25 26.5 3.3 1.3
2432 2013-09-07 22:48:01 52.5 4.05 46.933
2433 2013-09-07 23:39:00 32.5 4.067 37.817
2434 2013-09-08 00:20:53 340.5 10.817 3.85
2435 2013-09-08 00:35:33 299.5 10.283 3.45
2436 2013-09-08 00:49:17 258 8.783 2.167
2437 2013-09-08 01:00:14 175.5 7.5 6.883
2438 2013-09-08 01:14:37 328 9.8 6.717
2439 2013-09-08 01:31:08 458 13.65 4.617
2440 2013-09-08 01:49:24 520 12.017 6.1
2441 2013-09-08 02:07:31 510.5 11.45 4.25
2442 2013-09-08 02:23:13 543.5 13.283 6.95
2443 2013-09-08 02:43:27 483.5 13.75 4.8
2444 2013-09-08 03:02:00 496.5 12.617 5.117
2445 2013-09-08 03:19:44 496 12.5 5.167
2446 2013-09-08 03:37:24 485.5 12.3 4.917
2447 2013-09-08 03:54:37 492 12.05 12.15
2448 2013-09-08 04:18:49 462.5 11.217 5.267
2449 2013-09-08 04:35:18 389 11.233 5.783
2450 2013-09-08 04:52:19 464.5 11.85 4.483
2451 2013-09-08 05:08:39 478 12.517 3.633
2452 2013-09-08 05:24:48 20.5 2.217 9.283
2453 2013-09-08 05:36:18 37 2.983 13.167
2454 2013-09-08 05:52:27 22 3.833 12.85
2455 2013-09-08 06:09:08 579.5 11.7 7
2456 2013-09-08 06:27:50 563.5 11.283 9.8
2457 2013-09-08 06:48:55 618 12.133 34.617
2458 2013-09-08 07:35:40 21 3.2 2.017
2459 2013-09-08 07:40:53 24.5 3.267 6.417
2460 2013-09-08 07:50:34 29.5 3.783 7.233
2461 2013-09-08 08:01:35 20 2.483 1.833
2462 2013-09-08 08:05:54 25 3.35 12.433
2463 2013-09-08 08:21:41 20 2.717 1.6
2464 2013-09-08 08:26:00 57 4.117 1.417
2465 2013-09-08 08:31:32 20 1.917 1.7
2466 2013-09-08 08:35:09 20.5 2.967 67.117
2467 2013-09-08 09:45:14 24.5 2.7 25.3
2468 2013-09-08 10:13:14 157.5 5.633 7.9
2469 2013-09-08 10:26:46 25.5 2.133 5.883
2470 2013-09-08 10:34:47 222.5 6.867 2.483
2471 2013-09-08 10:44:08 265 9.733 12.433
2472 2013-09-08 11:06:18 296 11.65 6.7
2473 2013-09-08 11:24:39 29.5 3.933 1.767
2474 2013-09-08 11:30:21 27 4.35 2.167
2475 2013-09-08 11:36:52 21 3.45 21.383
2476 2013-09-08 12:01:42 22 4.633 2.117
2477 2013-09-08 12:08:27 20.5 3.983 1.783
2478 2013-09-08 12:14:13 20 3.683 16.867
2479 2013-09-08 12:34:46 25.5 4.083 2.667
2480 2013-09-08 12:41:31 22 3.667 1.517
2481 2013-09-08 12:46:42 29 4.267 2
2482 2013-09-08 12:52:58 22 3.617 2.233
2483 2013-09-08 12:58:49 23.5 4.467 2.25
2484 2013-09-08 13:05:32 28 5 1.8
2485 2013-09-08 13:12:20 43 5.833 3.65
2486 2013-09-08 13:21:49 29.5 4.9 1.783
2487 2013-09-08 13:28:30 42.5 5.5 7.417
2488 2013-09-08 13:41:25 20 4.233 48.267
2489 2013-09-08 14:33:55 21.5 1.383 6.517
2490 2013-09-08 14:41:49 21.5 4.483 11.317
2491 2013-09-08 14:57:37 29 2.667 51.183
2492 2013-09-08 15:51:28 392.5 13.683 14.817
2493 2013-09-08 16:19:58 498 11.733 79.183
2494 2013-09-08 17:50:53 36.5 3.167 10.733
2495 2013-09-08 18:04:47 32 3.117 0.7
2496 2013-09-08 18:08:36 32.5 2.167 17.9
2497 2013-09-08 18:28:40 556 14.833 6.3
2498 2013-09-08 18:49:48 465.5 12.767 13.783
2499 2013-09-08 19:16:21 63 2.683 21.05
2500 2013-09-08 19:40:05 585.5 13.6 4.65
2501 2013-09-08 19:58:20 586 14.867 5.867
2502 2013-09-08 20:19:04 406.5 11.917 12.417
2503 2013-09-08 20:43:24 351 10.867 8.983
2504 2013-09-08 21:03:15 488.5 12.067 5.817
2505 2013-09-08 21:21:08 423 11.933 4.983
2506 2013-09-08 21:38:03 520.5 12.133 4.067
2507 2013-09-08 21:54:15 469.5 11.95 4.75
2508 2013-09-08 22:10:57 120.5 9.267 2.15
2509 2013-09-08 22:22:22 83.5 6.8 2.05
2510 2013-09-08 22:31:13 80 5.8 1.65
2511 2013-09-08 22:38:40 64 5.067 1.583
2512 2013-09-08 22:45:19 64 5.25 0.667
2513 2013-09-08 22:51:14 43 2.367 0.9
2514 2013-09-08 22:54:30 62 4.167 1.883
2515 2013-09-08 23:00:33 63.5 6.217 1.633
2516 2013-09-08 23:08:24 73.5 4.867 1.733
2517 2013-09-08 23:15:00 57 5.4 2.333
2518 2013-09-08 23:22:44 46.5 4.633 1.583
2519 2013-09-08 23:28:57 65.5 5.15 1.117
2520 2013-09-08 23:35:13 60 4.233 1.433
2521 2013-09-08 23:40:53 44.5 6.017 1.85
2522 2013-09-08 23:48:45 59 5.567 1.583
2523 2013-09-08 23:55:54 65.5 4.85 1.25
2524 2013-09-09 00:02:00 60 4.633 1.25
2525 2013-09-09 00:07:53 84.5 4.283 1.367
2526 2013-09-09 00:13:32 58.5 4.85 2.25
2527 2013-09-09 00:20:38 54 4.267 1.65
2528 2013-09-09 00:26:33 30 3.9 74.367
2529 2013-09-09 01:44:49 427.5 10 12.067
2530 2013-09-09 02:06:53 399 13.433 4.267
2531 2013-09-09 02:24:35 31.5 3.433 3.267
2532 2013-09-09 02:31:17 23 2.6 20.383
2533 2013-09-09 02:54:16 33 3.95 6.8
2534 2013-09-09 03:05:01 33 4.083 22.8
2535 2013-09-09 03:31:54 25 3.517 4.217
2536 2013-09-09 03:39:38 40 5.25 6.233
2537 2013-09-09 03:51:07 20 3.333 12.017
2538 2013-09-09 04:06:28 540 12.517 9
2539 2013-09-09 04:27:59 608.5 13.767 5.217
2540 2013-09-09 04:46:58 606.5 16.483 4.933
2541 2013-09-09 05:08:23 609 14.5 7.117
2542 2013-09-09 05:30:00 598.5 12.633 7.3
2543 2013-09-09 05:49:56 589 13.283 23.7
2544 2013-09-09 06:26:55 572 12.467 5.083
2545 2013-09-09 06:44:28 618 14.15 20.533
2546 2013-09-09 07:19:09 608.5 13.3 11.567
2547 2013-09-09 07:44:01 559.5 12.033 8.1
2548 2013-09-09 08:04:09 531 14.317 10.3
2549 2013-09-09 08:28:46 466 11.8 7.5
2550 2013-09-09 08:48:04 24 2.167 31.3
2551 2013-09-09 09:21:32 558 11.817 8.15
2552 2013-09-09 09:41:30 567.5 12 8.083
2553 2013-09-09 10:01:35 64.5 3.05 5.633
2554 2013-09-09 10:10:16 586.5 13.15 14.5
2555 2013-09-09 10:37:55 618.5 12.383 6.733
2556 2013-09-09 10:57:02 615.5 12.417 78.617
2557 2013-09-09 12:28:04 31 3.85 95.417
2558 2013-09-09 14:07:20 445 10.833 18.433
2559 2013-09-09 14:36:36 362 10.883 2.533
2560 2013-09-09 14:50:01 325.5 12.533 2.817
2561 2013-09-09 15:05:22 377 12.383 2.867
2562 2013-09-09 15:20:37 401 14.35 3.55
2563 2013-09-09 15:38:31 411.5 11.883 3.483
2564 2013-09-09 15:53:53 481 13.067 32.433
2565 2013-09-09 16:39:23 79 4.7 8.4
2566 2013-09-09 16:52:29 53 6.967 2.133
2567 2013-09-09 17:01:35 37 4.683 0.383
2568 2013-09-09 17:06:39 77 5.65 4.033
2569 2013-09-09 17:16:20 40.5 5.033 5.633
2570 2013-09-09 17:27:00 83.5 6.35 5.433
2571 2013-09-09 17:38:47 41 4.633 9.35
2572 2013-09-09 17:52:46 29.5 5.583 10.75
2573 2013-09-09 18:09:06 57.5 5.267 8.067
2574 2013-09-09 18:22:26 21 1.45 1.117
2575 2013-09-09 18:25:00 55.5 6.117 1.733
2576 2013-09-09 18:32:51 23.5 5.6 2.35
2577 2013-09-09 18:40:48 27.5 5.783 18.7
2578 2013-09-09 19:05:17 441.5 13.417 3.55
2579 2013-09-09 19:22:15 525.5 14.117 4.483
2580 2013-09-09 19:40:51 579 12.717 5.667
2581 2013-09-09 19:59:14 443.5 11.567 3.817
2582 2013-09-09 20:14:37 534.5 11.7 5.917
2583 2013-09-09 20:32:14 581 13.183 4.8
2584 2013-09-09 20:50:13 529.5 13.183 4.4
2585 2013-09-09 21:07:48 577 12.717 5.017
2586 2013-09-09 21:25:32 513.5 13.517 3.617
2587 2013-09-09 21:42:40 510.5 11.95 5.217
2588 2013-09-09 21:59:50 563.5 13.017 4.233
2589 2013-09-09 22:17:05 617.5 12.367 4.833
2590 2013-09-09 22:34:17 497 11.2 6.05
2591 2013-09-09 22:51:32 584 11.65 8.417
2592 2013-09-09 23:11:36 484 11.067 6.55
2593 2013-09-09 23:29:13 581 11.45 5.533
2594 2013-09-09 23:46:12 578 11.583 6.05
2595 2013-09-10 00:03:50 551.5 11.85 3.917
2596 2013-09-10 00:19:36 512.5 11.133 4.067
2597 2013-09-10 00:34:48 595 10.733 4.167
2598 2013-09-10 00:49:42 593 10.65 5.717
2599 2013-09-10 01:06:04 593.5 11.017 5.75
2600 2013-09-10 01:22:50 572.5 11.117 4.583
2601 2013-09-10 01:38:32 339.5 9.267 3.183
2602 2013-09-10 01:50:59 257.5 6.95 2.767
2603 2013-09-10 02:00:42 164 6.6 3.667
2604 2013-09-10 02:10:58 162.5 5.45 2.25
2605 2013-09-10 02:18:40 88.5 3.217 3.883
2606 2013-09-10 02:25:46 571.5 11.567 4.35
2607 2013-09-10 02:41:41 515.5 10.533 11.717
2608 2013-09-10 03:03:56 514 11.067 3.883
2609 2013-09-10 03:18:53 464.5 10.45 36.667
2610 2013-09-10 04:06:00 439.5 10 16.05
2611 2013-09-10 04:32:03 446.5 10.8 14.367
2612 2013-09-10 04:57:13 30.5 3.367 52.367
2613 2013-09-10 05:52:57 44.5 5.383 14.567
2614 2013-09-10 06:12:54 20 3.867 1.783
2615 2013-09-10 06:18:33 22 2.933 25.583
2616 2013-09-10 06:47:04 30 3.783 1.267
2617 2013-09-10 06:52:07 20 4.45 29.483
2618 2013-09-10 07:26:03 25 3.6 1.667
2619 2013-09-10 07:31:19 20.5 2.6 1.2
2620 2013-09-10 07:35:07 21 2.533 1.15
2621 2013-09-10 07:38:48 29 3.583 1.717
2622 2013-09-10 07:44:06 23.5 3.583 1.85
2623 2013-09-10 07:49:32 27 4.633 28.483
2624 2013-09-10 08:22:39 25.5 3.2 4.833
2625 2013-09-10 08:30:41 56.5 7.217 2.717
2626 2013-09-10 08:40:37 26.5 3.25 23.467
2627 2013-09-10 09:07:20 59.5 8.683 2.533
2628 2013-09-10 09:18:33 24.5 3.333 1.733
2629 2013-09-10 09:23:37 31.5 5.467 1.633
2630 2013-09-10 09:30:43 22.5 4.35 14.733
2631 2013-09-10 09:49:48 569.5 13 6.167
2632 2013-09-10 10:08:58 496 13.467 5.983
2633 2013-09-10 10:28:25 539 13.083 10.283
2634 2013-09-10 10:51:47 401.5 10.883 5.25
2635 2013-09-10 11:07:55 485.5 12.467 3.05
2636 2013-09-10 11:23:26 396 13.283 3.417
2637 2013-09-10 11:40:08 380.5 10.917 2.983
2638 2013-09-10 11:54:02 531.5 10.933 3.05
2639 2013-09-10 12:08:01 336.5 10.233 4.483
2640 2013-09-10 12:22:44 312 10.133 52.783
2641 2013-09-10 13:25:39 425 10.4 11.333
2642 2013-09-10 13:47:23 608.5 13.183 10.917
2643 2013-09-10 14:11:29 595.5 12.8 9.833
2644 2013-09-10 14:34:07 43.5 3.317 6.367
2645 2013-09-10 14:43:48 445.5 12 102.15
2646 2013-09-10 16:37:57 502.5 12.683 2.983
2647 2013-09-10 16:53:37 540.5 13.95 4.317
2648 2013-09-10 17:11:53 559 12.317 4.15
2649 2013-09-10 17:28:21 599.5 15.6 4.717
2650 2013-09-10 17:48:40 613 13.45 3.933
2651 2013-09-10 18:06:03 616.5 12.35 4.917
2652 2013-09-10 18:23:19 533.5 12.2 4.367
2653 2013-09-10 18:39:53 621 12.55 4.6
2654 2013-09-10 18:57:02 627 12.15 8.9
2655 2013-09-10 19:18:05 612.5 12.133 5.767
2656 2013-09-10 19:35:59 531 11.733 9.95
2657 2013-09-10 19:57:40 547 10.867 6.467
2658 2013-09-10 20:15:00 563 11.767 4.9
2659 2013-09-10 20:31:40 575 10.6 15.317
2660 2013-09-10 20:57:35 582 11.833 55.05
2661 2013-09-10 22:04:28 600 11.967 27.8
2662 2013-09-10 22:44:14 506 11.8 4.85
2663 2013-09-10 23:00:53 587 13.183 2.033
2664 2013-09-10 23:16:06 48 4.183 1.117
2665 2013-09-10 23:21:24 33 2.2 1.1
2666 2013-09-10 23:24:42 31 2.383 1.017
2667 2013-09-10 23:28:06 36.5 2.467 1.767
2668 2013-09-10 23:32:20 586 11.8 2.017
2669 2013-09-10 23:46:09 30.5 1.45 0.283
2670 2013-09-10 23:47:53 37.5 1.517 1.167
2671 2013-09-10 23:50:34 45.5 2.717 4.267
2672 2013-09-10 23:57:33 474 12.9 4.033
2673 2013-09-11 00:14:29 26 1.717 3.333
2674 2013-09-11 00:19:32 545 12.617 7.5
2675 2013-09-11 00:39:39 635.5 12.533 4.767
2676 2013-09-11 00:56:57 45 2.183 20.25
2677 2013-09-11 01:19:23 462.5 11.317 7.983
2678 2013-09-11 01:38:41 40 5 5.267
2679 2013-09-11 01:48:57 28 3.183 5.067
2680 2013-09-11 01:57:12 23 2.067 8.067
2681 2013-09-11 02:07:20 28.5 3.7 11.867
2682 2013-09-11 02:22:54 23 3.433 19.9
2683 2013-09-11 02:46:14 462 11.417 4.217
2684 2013-09-11 03:01:52 424.5 9.433 6
2685 2013-09-11 03:17:18 405 12.483 3.667
2686 2013-09-11 03:33:27 398.5 11.317 5.667
2687 2013-09-11 03:50:26 394 11.133 4.017
2688 2013-09-11 04:05:35 396.5 10.367 5.117
2689 2013-09-11 04:21:04 393 10.367 7.817
2690 2013-09-11 04:39:15 397 10.883 4.1
2691 2013-09-11 04:54:14 393 11.117 4.367
2692 2013-09-11 05:09:43 397.5 10.633 8.6
2693 2013-09-11 05:28:57 395.5 11.217 25.85
2694 2013-09-11 06:06:01 24.5 2.317 4.5
2695 2013-09-11 06:12:50 36 5.183 3.917
2696 2013-09-11 06:21:56 22 2.717 57.45
2697 2013-09-11 07:22:06 24 2.4 12.783
2698 2013-09-11 07:37:17 61 3.733 13.117
2699 2013-09-11 07:54:08 21 2.017 1.333
2700 2013-09-11 07:57:29 21.5 2.783 119.333
2701 2013-09-11 09:59:36 522 12.933 7.133
2702 2013-09-11 10:19:40 528 14.083 5.75
2703 2013-09-11 10:39:30 22 4.433 1.083
2704 2013-09-11 10:45:01 22.5 3.833 5.7
2705 2013-09-11 10:54:33 522.5 12.333 10.3
2706 2013-09-11 11:17:11 529.5 12.117 4.783
2707 2013-09-11 11:34:05 530 12.317 3.917
2708 2013-09-11 11:50:19 530.5 12.3 4.283
2709 2013-09-11 12:06:54 489.5 13.45 4.383
2710 2013-09-11 12:24:44 505.5 12.333 3.55
2711 2013-09-11 12:40:37 469 10.483 3.15
2712 2013-09-11 12:54:15 440 11.65 4.033
2713 2013-09-11 13:09:56 446.5 12 3.767
2714 2013-09-11 13:25:42 442.5 11.6 18.033
2715 2013-09-11 13:55:20 534.5 12.7 5.767
2716 2013-09-11 14:13:48 492 9.017 3.4
2717 2013-09-11 14:26:13 477.5 10.133 6.3
2718 2013-09-11 14:42:39 481 12.6 5.683
2719 2013-09-11 15:00:56 501 11.367 5.133
2720 2013-09-11 15:17:26 495.5 11.933 6.15
2721 2013-09-11 15:35:31 21.5 3.483 1.267
2722 2013-09-11 15:40:16 30 4.5 64.317
2723 2013-09-11 16:49:05 536 12.3 5.517
2724 2013-09-11 17:06:54 518.5 11.833 5.117
2725 2013-09-11 17:23:51 586 11.833 4.767
2726 2013-09-11 17:40:27 497 11.283 3.55
2727 2013-09-11 17:55:17 462.5 10.383 3.767
2728 2013-09-11 18:09:26 342.5 8.8 2.15
2729 2013-09-11 18:20:23 36 3.1 1.7
2730 2013-09-11 18:25:11 53 4.8 2.467
2731 2013-09-11 18:32:27 86 6.217 29.717
2732 2013-09-11 19:08:23 22.5 3.033 23.517
2733 2013-09-11 19:34:56 371 10.967 3.867
2734 2013-09-11 19:49:46 449 12.383 3.317
2735 2013-09-11 20:05:28 444 10.9 4.25
2736 2013-09-11 20:20:37 454 10.733 4.2
2737 2013-09-11 20:35:33 301 10.167 3.4
2738 2013-09-11 20:49:07 333.5 12.517 3.1
2739 2013-09-11 21:04:44 227 8.85 2.8
2740 2013-09-11 21:16:23 484.5 11.7 3.15
2741 2013-09-11 21:31:14 462 9.95 2.55
2742 2013-09-11 21:43:44 373.5 9.5 2.667
2743 2013-09-11 21:55:54 329.5 8.217 2.017
2744 2013-09-11 22:06:08 206.5 6.483 2.317
2745 2013-09-11 22:14:56 336 8.417 3.95
2746 2013-09-11 22:27:18 401.5 8.867 5.05
2747 2013-09-11 22:41:13 95 5.733 2.283
2748 2013-09-11 22:49:14 73 3.1 5.817
2749 2013-09-11 22:58:09 22 1.7 1.133
2750 2013-09-11 23:00:59 85.5 4.767 1.917
2751 2013-09-11 23:07:40 43 2.283 4.583
2752 2013-09-11 23:14:32 524 10.667 3.25
2753 2013-09-11 23:28:27 36 1.633 9.3
2754 2013-09-11 23:39:23 583.5 12.7 2.467
2755 2013-09-11 23:54:33 35 2.6 1.6
2756 2013-09-11 23:58:45 61.5 4.583 1.533
2757 2013-09-12 00:04:52 25.5 2.067 5.183
2758 2013-09-12 00:12:07 51 5.683 1.667
2759 2013-09-12 00:19:28 60.5 4.3 1.7
2760 2013-09-12 00:25:28 56.5 3.933 12.567
2761 2013-09-12 00:41:58 538 12.25 4.717
2762 2013-09-12 00:58:56 538.5 11.733 4.8
2763 2013-09-12 01:15:28 558.5 11.55 4.5
2764 2013-09-12 01:31:31 550.5 11.15 3.817
2765 2013-09-12 01:46:29 497 10.367 3.4
2766 2013-09-12 02:00:15 530 11.633 3.95
2767 2013-09-12 02:15:50 552.5 11.283 4.25
2768 2013-09-12 02:31:22 72 5.5 3.017
2769 2013-09-12 02:39:53 51 4.2 1.767
2770 2013-09-12 02:45:51 49 5.183 2.283
2771 2013-09-12 02:53:19 30.5 5.283 1.483
2772 2013-09-12 03:00:05 73 5.833 5.4
2773 2013-09-12 03:11:19 60 4.317 1.85
2774 2013-09-12 03:17:29 70 5.267 14.883
2775 2013-09-12 03:37:38 51 4.85 27.25
2776 2013-09-12 04:09:44 22 3.35 21.233
2777 2013-09-12 04:34:19 24 3.483 35.333
2778 2013-09-12 05:13:08 462 11.5 4.383
2779 2013-09-12 05:29:01 464.5 10.633 5.867
2780 2013-09-12 05:45:31 451 9.333 7.2
2781 2013-09-12 06:02:03 455.5 11.617 5.433
2782 2013-09-12 06:19:06 461 10.3 5.467
2783 2013-09-12 06:34:52 509.5 9.983 3.967
2784 2013-09-12 06:48:49 570.5 11.7 4.667
2785 2013-09-12 07:05:11 572.5 11.55 4.967
2786 2013-09-12 07:21:42 620 12.083 4.233
2787 2013-09-12 07:38:01 615.5 12.017 4.65
2788 2013-09-12 07:54:41 599.5 12.583 8.233
2789 2013-09-12 08:15:30 628.5 11.9 5
2790 2013-09-12 08:32:24 633.5 12.467 5.617
2791 2013-09-12 08:50:29 636.5 13.4 11.017
2792 2013-09-12 09:14:54 620 13.133 7.733
2793 2013-09-12 09:35:46 607 12.067 13.717
2794 2013-09-12 10:01:33 602.5 12.183 8.1
2795 2013-09-12 10:21:50 28 3.5 1.75
2796 2013-09-12 10:27:05 71 5.15 9.717
2797 2013-09-12 10:41:57 48.5 3.667 8.433
2798 2013-09-12 10:54:03 35 2.417 74.633
2799 2013-09-12 12:11:06 38 3.1 67.583
2800 2013-09-12 13:21:47 22 4.883 193.383
2801 2013-09-12 16:40:03 408 11.917 3.367
2802 2013-09-12 16:55:20 405.5 11.733 2.05
2803 2013-09-12 17:09:07 35.5 3.517 19.017
2804 2013-09-12 17:31:39 21 4.117 3.05
2805 2013-09-12 17:38:49 464.5 11.833 4.567
2806 2013-09-12 17:55:13 494 12.4 4.917
2807 2013-09-12 18:12:32 481.5 12.4 6.567
2808 2013-09-12 18:31:30 504 11.95 9.25
2809 2013-09-12 18:52:42 551 11 20.833
2810 2013-09-12 19:24:32 509 12.333 5.4
2811 2013-09-12 19:42:16 455.5 11.35 5.633
2812 2013-09-12 19:59:15 453.5 11.717 6.183
2813 2013-09-12 20:17:09 470.5 11.983 8.817
2814 2013-09-12 20:37:57 469 12.583 7.183
2815 2013-09-12 20:57:43 452 11.617 7.65
2816 2013-09-12 21:16:59 462.5 12 5.75
2817 2013-09-12 21:34:44 25.5 4.217 1.817
2818 2013-09-12 21:40:46 26 3.95 1.1
2819 2013-09-12 21:45:49 36 3.167 3.35
2820 2013-09-12 21:52:20 50 4.95 2.933
2821 2013-09-12 22:00:13 108.5 7.383 1.733
2822 2013-09-12 22:09:20 84 4.183 1.833
2823 2013-09-12 22:15:21 74 4 4.683
2824 2013-09-12 22:24:02 563 10.633 4.233
2825 2013-09-12 22:38:54 409 9.883 4.767
2826 2013-09-12 22:53:33 609.5 11.833 5.417
2827 2013-09-12 23:10:48 619.5 11.2 5.35
2828 2013-09-12 23:27:21 515.5 10.4 6.483
2829 2013-09-12 23:44:14 619.5 11.2 6.883
2830 2013-09-13 00:02:19 46.5 3.25 1.283
2831 2013-09-13 00:06:51 56 3.5 2.25
2832 2013-09-13 00:12:36 612.5 10.933 7.367
2833 2013-09-13 00:30:54 599 11.533 3.95
2834 2013-09-13 00:46:23 60 2.65 8.517
2835 2013-09-13 00:57:33 556 10.883 2.167
2836 2013-09-13 01:10:36 52.5 3.283 2.117
2837 2013-09-13 01:16:00 53 2.417 1.833
2838 2013-09-13 01:20:15 575.5 11.517 2.167
2839 2013-09-13 01:33:56 52.5 2.467 1.467
2840 2013-09-13 01:37:52 133.5 3.017 0.817
2841 2013-09-13 01:41:42 79 3.967 1.217
2842 2013-09-13 01:46:53 88.5 3.117 2.017
2843 2013-09-13 01:52:01 51 2.917 1.883
2844 2013-09-13 01:56:49 169.5 4.883 1.633
2845 2013-09-13 02:03:20 122 3.733 2.3
2846 2013-09-13 02:09:22 121.5 4.717 2.05
2847 2013-09-13 02:16:08 198 4.467 1.917
2848 2013-09-13 02:22:31 123 4.05 5.25
2849 2013-09-13 02:31:49 417 8.25 2.283
2850 2013-09-13 02:42:21 98 3.633 1.133
2851 2013-09-13 02:47:07 53.5 2.9 1.6
2852 2013-09-13 02:51:37 54 3.167 1.75
2853 2013-09-13 02:56:32 93 3.267 2.033
2854 2013-09-13 03:01:50 141.5 4.833 1.7
2855 2013-09-13 03:08:22 48.5 3.067 1.1
2856 2013-09-13 03:12:32 45.5 1.75 1.383
2857 2013-09-13 03:15:40 538 10.717 2.233
2858 2013-09-13 03:28:37 106.5 3.467 3.117
2859 2013-09-13 03:35:12 571 9.317 3.167
2860 2013-09-13 03:47:41 69.5 3.4 14.633
2861 2013-09-13 04:05:43 25 2.35 19.017
2862 2013-09-13 04:27:05 512.5 9.667 1.367
2863 2013-09-13 04:38:07 23 1.1 12.067
2864 2013-09-13 04:51:17 466.5 9.85 7.3
2865 2013-09-13 05:08:26 494.5 10.033 13.783
2866 2013-09-13 05:32:15 498.5 9.55 6.367
2867 2013-09-13 05:48:10 517 9.883 13.217
2868 2013-09-13 06:11:16 491.5 10.933 27.883
2869 2013-09-13 06:50:05 460 9.583 6.733
2870 2013-09-13 07:06:24 517.5 10.867 24.283
2871 2013-09-13 07:41:33 503.5 10.567 15.4
2872 2013-09-13 08:07:31 453.5 9.55 29.467
2873 2013-09-13 08:46:32 380 9.467 4.933
2874 2013-09-13 09:00:56 407.5 10 4.317
2875 2013-09-13 09:15:15 424 11.1 17.4
2876 2013-09-13 09:43:45 26 2.733 1.533
2877 2013-09-13 09:48:01 21 2.017 4.633
2878 2013-09-13 09:54:40 90 7.6 2.717
2879 2013-09-13 10:04:59 111 5.883 2
2880 2013-09-13 10:12:52 59 4.267 6.1
2881 2013-09-13 10:23:14 37.5 3.783 44.317
2882 2013-09-13 11:11:20 55.5 4.4 12.45
2883 2013-09-13 11:28:11 35 3.467 1.983
2884 2013-09-13 11:33:38 22 3.617 2.45
2885 2013-09-13 11:39:42 21 2.883 2.433
2886 2013-09-13 11:45:01 31 3.15 6.967
2887 2013-09-13 11:55:08 21.5 2.8 5.983
2888 2013-09-13 12:03:55 21.5 5.667 4.583
2889 2013-09-13 12:14:10 33.5 6.333 16.983
2890 2013-09-13 12:37:29 33 8.483 4.45
2891 2013-09-13 12:50:25 122 9.833 4.967
2892 2013-09-13 13:05:13 22 6.267 25.933
2893 2013-09-13 13:37:25 20.5 6.233 6.067
2894 2013-09-13 13:49:43 28.5 8.317 1.867
2895 2013-09-13 13:59:54 22 3.683 4.633
2896 2013-09-13 14:08:13 30 6.717 8.583
2897 2013-09-13 14:23:31 31 7.45 8.083
2898 2013-09-13 14:39:03 27.5 4.85 5.767
2899 2013-09-13 14:49:40 32.5 6.333 5.383
2900 2013-09-13 15:01:23 20.5 5.083 27.233
2901 2013-09-13 15:33:42 44 6.867 3.817
2902 2013-09-13 15:44:23 29 3.033 1.333
2903 2013-09-13 15:48:45 20 5.117 16.117
2904 2013-09-13 16:09:59 25.5 4.367 5.017
2905 2013-09-13 16:19:22 22 3.45 9.067
2906 2013-09-13 16:31:53 24.5 3.667 1.583
2907 2013-09-13 16:37:08 23 2.867 14.7
2908 2013-09-13 16:54:42 73.5 7.1 2.05
2909 2013-09-13 17:03:51 23.5 5.483 2.183
2910 2013-09-13 17:11:31 45 7.967 1.283
2911 2013-09-13 17:20:46 95 8 2.75
2912 2013-09-13 17:31:31 37.5 6.45 3.35
2913 2013-09-13 17:41:19 37.5 7.033 3.4
2914 2013-09-13 17:51:45 44.5 6.15 5.833
2915 2013-09-13 18:03:44 25.5 3.483 1.117
2916 2013-09-13 18:08:20 23.5 3 14.3
2917 2013-09-13 18:25:38 100 7.5 4.867
2918 2013-09-13 18:38:00 27 3.55 1.65
2919 2013-09-13 18:43:12 23 3.483 10.817
2920 2013-09-13 18:57:30 27 4.117 2.233
2921 2013-09-13 19:03:51 45.5 4.15 2.45
2922 2013-09-13 19:10:27 397 12.867 6.167
2923 2013-09-13 19:29:29 440 13.05 7.85
2924 2013-09-13 19:50:23 23.5 2.967 3.817
2925 2013-09-13 19:57:10 572.5 12.317 4.417
2926 2013-09-13 20:13:54 412 13.3 3.633
2927 2013-09-13 20:30:50 375 11.833 3.517
2928 2013-09-13 20:46:11 513.5 10.267 3.55
2929 2013-09-13 21:00:00 575 11.9 3.55
2930 2013-09-13 21:15:27 21 2.033 1.883
2931 2013-09-13 21:19:22 543 12.133 8.9
2932 2013-09-13 21:40:24 130 8.85 2.867
2933 2013-09-13 21:52:07 85 4.283 2.25
2934 2013-09-13 21:58:39 358.5 9.317 3.567
2935 2013-09-13 22:11:32 97.5 6.217 3.533
2936 2013-09-13 22:21:17 414 10.917 2.917
2937 2013-09-13 22:35:07 111.5 6.833 1.583
2938 2013-09-13 22:43:32 93 5.467 1.4
2939 2013-09-13 22:50:24 61.5 2.617 1.75
2940 2013-09-13 22:54:46 75.5 3.967 2.35
2941 2013-09-13 23:01:05 590 11.55 1.6
2942 2013-09-13 23:14:14 84.5 3.267 2.083
2943 2013-09-13 23:19:35 50.5 3.833 3.1
2944 2013-09-13 23:26:31 576.5 11.9 1.667
2945 2013-09-13 23:40:05 57 2.45 2.367
2946 2013-09-13 23:44:54 578.5 11.05 3.5
2947 2013-09-13 23:59:27 575 10.9 4.033
2948 2013-09-14 00:14:23 578 12.467 6.467
2949 2013-09-14 00:33:19 604.5 12.3 4.9
2950 2013-09-14 00:50:31 606 11.383 5.717
2951 2013-09-14 01:07:37 610.5 11.633 3.033
2952 2013-09-14 01:22:17 67 3.117 1.467
2953 2013-09-14 01:26:52 48.5 1.817 1.35
2954 2013-09-14 01:30:02 57 3.817 1.033
2955 2013-09-14 01:34:53 61 5.133 1.8
2956 2013-09-14 01:41:49 82.5 5.033 1.45
2957 2013-09-14 01:48:18 71.5 3.95 1.617
2958 2013-09-14 01:53:52 92 3.9 1.033
2959 2013-09-14 01:58:48 55 2.083 1
2960 2013-09-14 02:01:53 99 6.35 1.95
2961 2013-09-14 02:10:11 124.5 3.633 1.35
2962 2013-09-14 02:15:10 205.5 5.333 1.783
2963 2013-09-14 02:22:17 156.5 4.783 1.883
2964 2013-09-14 02:28:57 117.5 4.35 1.617
2965 2013-09-14 02:34:55 82 3.217 1.583
2966 2013-09-14 02:39:43 122.5 4.4 1.9
2967 2013-09-14 02:46:01 137.5 4.933 2.167
2968 2013-09-14 02:53:07 339.5 7.467 2.133
2969 2013-09-14 03:02:43 151.5 4.217 2.067
2970 2013-09-14 03:09:00 584 9.267 2.533
2971 2013-09-14 03:20:48 117.5 3.183 1.7
2972 2013-09-14 03:25:41 133 3.75 2.15
2973 2013-09-14 03:31:35 533 10.417 4.667
2974 2013-09-14 03:46:40 135.5 3.267 2.05
2975 2013-09-14 03:51:59 517 9.783 3.15
2976 2013-09-14 04:04:55 127 3.233 2.65
2977 2013-09-14 04:10:48 219.5 6.5 2.5
2978 2013-09-14 04:19:48 202 5.933 2.633
2979 2013-09-14 04:28:22 216 5.133 3.167
2980 2013-09-14 04:36:40 188 6.233 3.783
2981 2013-09-14 04:46:41 198 4.683 4.117
2982 2013-09-14 04:55:29 241.5 5.383 59.417
2983 2013-09-14 06:00:17 21 2.217 28.683
2984 2013-09-14 06:31:11 22 1.767 12.983
2985 2013-09-14 06:45:56 521.5 10.583 10.083
2986 2013-09-14 07:06:36 468.5 9.9 10.867
2987 2013-09-14 07:27:22 27 1.833 5.65
2988 2013-09-14 07:34:51 31.5 2.883 33.583
2989 2013-09-14 08:11:19 22 2.4 2.483
2990 2013-09-14 08:16:12 29.5 2.75 1.8
2991 2013-09-14 08:20:45 32.5 2.25 1.95
2992 2013-09-14 08:24:57 27 2.067 2.05
2993 2013-09-14 08:29:04 29.5 3.067 2.5
2994 2013-09-14 08:34:38 25.5 2.4 6.467
2995 2013-09-14 08:43:30 44 4.55 3.317
2996 2013-09-14 08:51:22 22.5 4.133 0.617
2997 2013-09-14 08:56:07 23 1.617 13.333
2998 2013-09-14 09:11:04 36.5 4.45 2.533
2999 2013-09-14 09:18:03 22 4.85 5.383
3000 2013-09-14 09:28:17 29.5 6.867 2.733
3001 2013-09-14 09:37:53 27 5.383 1.167
3002 2013-09-14 09:44:26 30 1.783 1.2
3003 2013-09-14 09:47:25 38 3.7 7.333
3004 2013-09-14 09:58:27 25 4.5 5.667
3005 2013-09-14 10:08:37 25.5 4.45 1.067
3006 2013-09-14 10:14:08 80 4.633 3.05
3007 2013-09-14 10:21:49 25 3.65 5.167
3008 2013-09-14 10:30:38 26.5 2.883 1.083
3009 2013-09-14 10:34:36 38 3.533 4.15
3010 2013-09-14 10:42:17 30.5 2.533 2.7
3011 2013-09-14 10:47:31 31 3.433 3.2
3012 2013-09-14 10:54:09 65.5 3.583 11.75
3013 2013-09-14 11:09:29 31 3.467 4.8
3014 2013-09-14 11:17:45 59 6.217 5.65
3015 2013-09-14 11:29:37 20 4.217 6.3
3016 2013-09-14 11:40:08 21 1.8 2.333
3017 2013-09-14 11:44:16 164.5 10.833 54.8
3018 2013-09-14 12:49:54 34 5 1.5
3019 2013-09-14 12:56:24 45 6.233 2.417
3020 2013-09-14 13:05:03 25 3.517 7.317
3021 2013-09-14 13:15:53 25.5 3.917 1.383
3022 2013-09-14 13:21:11 24.5 2.717 15.567
3023 2013-09-14 13:39:28 432 13.1 9.7
3024 2013-09-14 14:02:16 143.5 10.1 1.833
3025 2013-09-14 14:14:12 239.5 7.383 2.2
3026 2013-09-14 14:23:47 263 8.667 4.167
3027 2013-09-14 14:36:37 26.5 2.683 1.583
3028 2013-09-14 14:40:53 22.5 2.167 1.75
3029 2013-09-14 14:44:48 423.5 11.85 7.083
3030 2013-09-14 15:03:44 29 2.533 1.6
3031 2013-09-14 15:07:52 29.5 3.567 7.75
3032 2013-09-14 15:19:11 31.5 4.2 0.067
3033 2013-09-14 15:23:27 37.5 2.567 1.583
3034 2013-09-14 15:27:36 37 4.133 1.583
3035 2013-09-14 15:33:19 48.5 5.2 1.55
3036 2013-09-14 15:40:04 31 4.55 1.7
3037 2013-09-14 15:46:19 51.5 4.517 3.117
3038 2013-09-14 15:53:57 58 5.417 1.733
3039 2013-09-14 16:01:06 151 6.017 2.683
3040 2013-09-14 16:09:48 67 8.617 1.267
3041 2013-09-14 16:19:41 25.5 2.883 2.55
3042 2013-09-14 16:25:07 60.5 5.5 2.35
3043 2013-09-14 16:32:58 69 7.05 1.4
3044 2013-09-14 16:41:25 100 8.7 3.333
3045 2013-09-14 16:53:27 23 6.033 3.25
3046 2013-09-14 17:02:44 20 6.333 13.667
3047 2013-09-14 17:22:44 22.5 5.95 12.817
3048 2013-09-14 17:41:30 49.5 3.65 0.967
3049 2013-09-14 17:46:07 74.5 6.117 10.5
3050 2013-09-14 18:02:44 22 5.533 6.333
3051 2013-09-14 18:14:36 25.5 3.5 14.25
3052 2013-09-14 18:32:21 373 12.717 4.883
3053 2013-09-14 18:49:57 445.5 14.117 10.317
3054 2013-09-14 19:14:23 23 2.8 1.8
3055 2013-09-14 19:18:59 26 3.167 5.667
3056 2013-09-14 19:27:49 27 2.35 1.05
3057 2013-09-14 19:31:13 22 2.417 25.783
3058 2013-09-14 19:59:25 22 3.317 19.65
3059 2013-09-14 20:22:23 426 12.683 3.35
3060 2013-09-14 20:38:25 443.5 9.85 3.783
3061 2013-09-14 20:52:03 464.5 11.517 3.083
3062 2013-09-14 21:06:39 214.5 9.317 2.833
3063 2013-09-14 21:18:48 184 9.583 2.733
3064 2013-09-14 21:31:07 175 8.533 2.317
3065 2013-09-14 21:41:58 170.5 7.467 2.65
3066 2013-09-14 21:52:05 128.5 7.6 2.333
3067 2013-09-14 22:02:01 128 6.967 4.267
3068 2013-09-14 22:13:15 163.5 7.117 2.717
3069 2013-09-14 22:23:05 75 5.45 2.483
3070 2013-09-14 22:31:01 95 3.933 2.15
3071 2013-09-14 22:37:06 74.5 5.183 2.483
3072 2013-09-14 22:44:46 61 4.183 8.183
3073 2013-09-14 22:57:08 85 5.383 30.067
3074 2013-09-14 23:32:35 46.5 3.1 31.35
3075 2013-09-15 00:07:02 453.5 11.017 13.283
3076 2013-09-15 00:31:20 445 10.467 3.383
3077 2013-09-15 00:45:11 68 3.367 7.3
3078 2013-09-15 00:55:51 465.5 10.65 8.433
3079 2013-09-15 01:14:56 471.5 11.933 3.45
3080 2013-09-15 01:30:19 63 3.283 6.933
3081 2013-09-15 01:40:32 473.5 11.567 3.567
3082 2013-09-15 01:55:40 60 3.783 1.55
3083 2013-09-15 02:01:00 49 3.583 0.917
3084 2013-09-15 02:05:30 52.5 5 1.25
3085 2013-09-15 02:11:45 73 4.467 1.117
3086 2013-09-15 02:17:20 76 2.7 1.383
3087 2013-09-15 02:21:25 56.5 3.117 0.6
3088 2013-09-15 02:25:08 51 1.55 2.85
3089 2013-09-15 02:29:32 38.5 1.5 0.25
3090 2013-09-15 02:31:17 56 3.05 0.883
3091 2013-09-15 02:35:13 31 1.15 2.05
3092 2013-09-15 02:38:25 44.5 3.717 2.35
3093 2013-09-15 02:44:29 80.5 2.383 1.133
3094 2013-09-15 02:48:00 102.5 3.3 0.883
3095 2013-09-15 02:52:11 42 1.767 4.617
3096 2013-09-15 02:58:34 570.5 12.267 15.617
3097 2013-09-15 03:26:27 594 11.467 3.317
3098 2013-09-15 03:41:14 38.5 1.383 2.333
3099 2013-09-15 03:44:57 586 10.45 2.4
3100 2013-09-15 03:57:48 42.5 1.933 1.417
3101 2013-09-15 04:01:09 64.5 5.333 1.517
3102 2013-09-15 04:08:00 112.5 5.067 1.483
3103 2013-09-15 04:14:33 123.5 4.517 1.333
3104 2013-09-15 04:20:24 42 1.7 1.367
3105 2013-09-15 04:23:28 63 2.217 1.183
3106 2013-09-15 04:26:52 90 2.9 2.433
3107 2013-09-15 04:32:12 89.5 4.567 1.383
3108 2013-09-15 04:38:09 67.5 2.767 1.083
3109 2013-09-15 04:42:00 53 1.633 1.217
3110 2013-09-15 04:44:51 620.5 10.667 2.883
3111 2013-09-15 04:58:24 54 2.7 2.433
3112 2013-09-15 05:03:32 532.5 10.4 3.85
3113 2013-09-15 05:17:47 546 10.567 3.667
3114 2013-09-15 05:32:01 246.5 6.017 3.4
3115 2013-09-15 05:41:26 475 9.567 4.433
3116 2013-09-15 05:55:26 349 7.55 3.667
3117 2013-09-15 06:06:39 481.5 11.1 5.2
3118 2013-09-15 06:22:57 600.5 10.7 6
3119 2013-09-15 06:39:39 588.5 11.617 7
3120 2013-09-15 06:58:16 576 11.05 4.783
3121 2013-09-15 07:14:06 429 10.05 3.967
3122 2013-09-15 07:28:07 581 11.3 5.583
3123 2013-09-15 07:45:00 581 12.183 5.033
3124 2013-09-15 08:02:13 599.5 12.25 5.717
3125 2013-09-15 08:20:11 607.5 11.083 6.117
3126 2013-09-15 08:37:23 611 10.867 5.8
3127 2013-09-15 08:54:03 612.5 11.717 5.7
3128 2013-09-15 09:11:28 608.5 10.983 9.217
3129 2013-09-15 09:31:40 533.5 10.9 79.7
3130 2013-09-15 11:02:16 534.5 10.533 11.417
3131 2013-09-15 11:24:13 539.5 10.283 89.067
3132 2013-09-15 13:03:34 624 12.383 4.2
3133 2013-09-15 13:20:09 632 12.7 4.4
3134 2013-09-15 13:37:15 622.5 12.1 66.95
3135 2013-09-15 14:56:18 21 4.867 57.267
3136 2013-09-15 15:58:26 25.5 4.5 2.667
3137 2013-09-15 16:05:36 25 3.867 2
3138 2013-09-15 16:11:28 114.5 7.683 2.133
3139 2013-09-15 16:21:17 30 4.317 2
3140 2013-09-15 16:27:36 22 4.167 2.083
3141 2013-09-15 16:33:51 25.5 4.283 2.317
3142 2013-09-15 16:40:27 23.5 4.283 8.4
3143 2013-09-15 16:53:08 22.5 4.067 2.133
3144 2013-09-15 16:59:20 21.5 3.433 8.533
3145 2013-09-15 17:11:18 22 3.667 2.217
3146 2013-09-15 17:17:11 21.5 2.783 6.467
3147 2013-09-15 17:26:26 20 1.8 1.917
3148 2013-09-15 17:30:09 541 11.6 2.683
3149 2013-09-15 17:44:26 24.5 1.967 1.567
3150 2013-09-15 17:47:58 24.5 2.483 1.833
3151 2013-09-15 17:52:17 29 2.517 7.117
3152 2013-09-15 18:01:55 41 5.2 30.3
3153 2013-09-15 18:37:25 28 4.667 4.033
3154 2013-09-15 18:46:07 24.5 2.383 2.067
3155 2013-09-15 18:50:34 28.5 2.95 2.833
3156 2013-09-15 18:56:21 26 2.183 1.75
3157 2013-09-15 19:00:17 27.5 2.367 1.983
3158 2013-09-15 19:04:38 29.5 2.317 2.567
3159 2013-09-15 19:09:31 25.5 2.117 27.067
3160 2013-09-15 19:38:42 567.5 12.6 4.717
3161 2013-09-15 19:56:01 571.5 12.767 5.1
3162 2013-09-15 20:13:53 534.5 11.583 4.333
3163 2013-09-15 20:29:48 543 13.25 5.8
3164 2013-09-15 20:48:51 500 11.133 4.567
3165 2013-09-15 21:04:33 563.5 11.583 4.15
3166 2013-09-15 21:20:17 575 11.033 4.3
3167 2013-09-15 21:35:37 583.5 10.85 4.233
3168 2013-09-15 21:50:42 509 10.233 5.717
3169 2013-09-15 22:06:39 69.5 4.783 2.833
3170 2013-09-15 22:14:16 507 10.267 4.467
3171 2013-09-15 22:29:00 75.5 3.233 1.5
3172 2013-09-15 22:33:44 63 2.083 2.067
3173 2013-09-15 22:37:53 87.5 4.583 1.883
3174 2013-09-15 22:44:21 52.5 1.5 2.317
3175 2013-09-15 22:48:10 508 10.417 4.1
3176 2013-09-15 23:02:41 68 2.117 1.517
3177 2013-09-15 23:06:19 42.5 2.117 1.55
3178 2013-09-15 23:09:59 72 3.417 3.033
3179 2013-09-15 23:16:26 577 11.533 6.45
3180 2013-09-15 23:34:25 583.5 10.4 6.267
3181 2013-09-15 23:51:05 57 2.833 2.767
3182 2013-09-15 23:56:41 61 2.467 1.267
3183 2013-09-16 00:00:25 61.5 3.067 2.667
3184 2013-09-16 00:06:09 584.5 10.583 1.733
3185 2013-09-16 00:18:28 27 1.583 1.433
3186 2013-09-16 00:21:29 58 2.1 1
3187 2013-09-16 00:24:35 79 3.633 1.85
3188 2013-09-16 00:30:04 48.5 2.317 15.4
3189 2013-09-16 00:47:47 77.5 3.3 2.167
3190 2013-09-16 00:53:15 84.5 4.35 2.083
3191 2013-09-16 00:59:41 58.5 2.45 1.633
3192 2013-09-16 01:03:46 75 4.283 1.333
3193 2013-09-16 01:09:23 76 2.55 1.467
3194 2013-09-16 01:13:24 71.5 5.3 1.917
3195 2013-09-16 01:20:37 101.5 4.667 1.85
3196 2013-09-16 01:27:08 133.5 4.65 1.65
3197 2013-09-16 01:33:26 109.5 5.017 1.483
3198 2013-09-16 01:39:56 157.5 5.267 1.85
3199 2013-09-16 01:47:03 83 3.933 1.517
3200 2013-09-16 01:52:30 90.5 4.033 1.4
3201 2013-09-16 01:57:56 75.5 5.833 2.067
3202 2013-09-16 02:05:50 75 4.9 1.683
3203 2013-09-16 02:12:25 119 4.667 1.533
3204 2013-09-16 02:18:37 105 5.05 1.9
3205 2013-09-16 02:25:34 153 4.717 1.467
3206 2013-09-16 02:31:45 204.5 5.15 1.483
3207 2013-09-16 02:38:23 74.5 3.083 1.517
3208 2013-09-16 02:42:59 177.5 6.817 2.8
3209 2013-09-16 02:52:36 578 10.633 5.4
3210 2013-09-16 03:08:38 576.5 11.083 5.183
3211 2013-09-16 03:24:54 203 5.917 2.25
3212 2013-09-16 03:33:04 156 5.867 4.5
3213 2013-09-16 03:43:26 164.5 5.183 3.317
3214 2013-09-16 03:51:56 495 9.683 3.3
3215 2013-09-16 04:04:55 61 1.967 1.733
3216 2013-09-16 04:08:37 589 10.95 5.633
3217 2013-09-16 04:25:12 582.5 10.683 5.233
3218 2013-09-16 04:41:07 187.5 5.417 21.5
3219 2013-09-16 05:08:02 48 2.55 1.95
3220 2013-09-16 05:12:32 21.5 1.4 16.25
3221 2013-09-16 05:30:11 30 3.233 64.95
3222 2013-09-16 06:38:22 23 2.633 4.55
3223 2013-09-16 06:45:33 20 1.783 1.067
3224 2013-09-16 06:48:24 23 2.833 3.95
3225 2013-09-16 06:55:11 25 2.467 1.65
3226 2013-09-16 06:59:18 24.5 1.917 25.9
3227 2013-09-16 07:27:07 30.5 2.35 4.633
3228 2013-09-16 07:34:06 590.5 12.067 5.583
3229 2013-09-16 07:51:45 23.5 2.183 2.167
3230 2013-09-16 07:56:06 22.5 2.217 2.4
3231 2013-09-16 08:00:43 24 3.267 3.717
3232 2013-09-16 08:07:42 29 2.633 8.433
3233 2013-09-16 08:18:46 23 2.25 2.517
3234 2013-09-16 08:23:32 25 2.217 1.517
3235 2013-09-16 08:27:16 21 2.267 1.467
3236 2013-09-16 08:31:00 22 2.967 2.7
3237 2013-09-16 08:36:40 27 2.9 1.717
3238 2013-09-16 08:41:17 22.5 2.1 1.833
3239 2013-09-16 08:45:13 34 2.567 1.617
3240 2013-09-16 08:49:24 20.5 2.45 8.683
3241 2013-09-16 09:00:32 24.5 1.683 8.567
3242 2013-09-16 09:10:47 449 9.833 5.6
3243 2013-09-16 09:26:13 425.5 12.233 7.883
3244 2013-09-16 09:46:20 454.5 11.333 13.217
3245 2013-09-16 10:10:53 35.5 4.967 2.65
3246 2013-09-16 10:18:30 23.5 3.483 7.7
3247 2013-09-16 10:29:41 20 4.917 10.433
3248 2013-09-16 10:45:02 113 5.5 11.75
3249 2013-09-16 11:02:17 20 3.95 58.183
3250 2013-09-16 12:04:25 25 5.283 1.75
3251 2013-09-16 12:11:27 27 4.367 3.133
3252 2013-09-16 12:18:57 24.5 3.083 1.65
3253 2013-09-16 12:23:41 93 6.417 4.683
3254 2013-09-16 12:34:47 21 2.483 2.117
3255 2013-09-16 12:39:23 21.5 2.85 13.717
3256 2013-09-16 12:55:57 462 11.85 5.867
3257 2013-09-16 13:13:40 509.5 11.583 7.117
3258 2013-09-16 13:32:22 21 3.217 17.817
3259 2013-09-16 13:53:24 24.5 2.817 3.7
3260 2013-09-16 13:59:55 29.5 4.283 6.267
3261 2013-09-16 14:10:28 23.5 3.9 39.55
3262 2013-09-16 14:53:55 483.5 10.15 6.433
3263 2013-09-16 15:10:30 492 13.883 11.367
3264 2013-09-16 15:35:45 22 2.767 1.167
3265 2013-09-16 15:39:41 21.5 3.233 3.25
3266 2013-09-16 15:46:10 23 1.783 27.75
3267 2013-09-16 16:15:42 496.5 11.9 9.133
3268 2013-09-16 16:36:44 480.5 10.05 3.667
3269 2013-09-16 16:50:27 559 11.867 4.467
3270 2013-09-16 17:06:47 449 11.833 4.383
3271 2013-09-16 17:23:00 475.5 11.067 5.1
3272 2013-09-16 17:39:10 404.5 11.717 7.117
3273 2013-09-16 17:58:00 379 9.467 7.517
3274 2013-09-16 18:14:59 626.5 11.383 9.25
3275 2013-09-16 18:35:37 436.5 11.367 13.933
3276 2013-09-16 19:00:55 508.5 10.617 5.85
3277 2013-09-16 19:17:23 491.5 9.683 21.2
3278 2013-09-16 19:48:16 21.5 1.65 3
3279 2013-09-16 19:52:55 45 3.667 4.8
3280 2013-09-16 20:01:23 33.5 4 21.817
3281 2013-09-16 20:27:12 34 4.483 2.25
3282 2013-09-16 20:33:56 26 2.317 4.317
3283 2013-09-16 20:40:34 43 3.733 12.033
3284 2013-09-16 20:56:20 185.5 7.1 4.4
3285 2013-09-16 21:07:50 224.5 9.383 2.917
3286 2013-09-16 21:20:08 162 7.15 2.717
3287 2013-09-16 21:30:00 187.5 6.55 2.733
3288 2013-09-16 21:39:17 153.5 6.567 2.933
3289 2013-09-16 21:48:47 136.5 7.717 3
3290 2013-09-16 21:59:30 113.5 6.783 2.083
3291 2013-09-16 22:08:22 89.5 6.617 1.917
3292 2013-09-16 22:16:54 79.5 5.467 2.283
3293 2013-09-16 22:24:39 94.5 6.267 2.183
3294 2013-09-16 22:33:06 91 7.067 2.517
3295 2013-09-16 22:42:41 67.5 5.5 1.567
3296 2013-09-16 22:49:45 68 6.3 1.85
3297 2013-09-16 22:57:54 67 4.433 1.5
3298 2013-09-16 23:03:50 60.5 3.7 1.5
3299 2013-09-16 23:09:02 94.5 5.8 1.467
3300 2013-09-16 23:16:18 72 3.483 1.267
3301 2013-09-16 23:21:03 90 4.05 1.433
3302 2013-09-16 23:26:32 173 6.867 2.3
3303 2013-09-16 23:35:42 68 5.967 2.167
3304 2013-09-16 23:43:50 65 4.567 1.467
3305 2013-09-16 23:49:52 95.5 4.833 1.8
3306 2013-09-16 23:56:30 74 3.533 2.45
3307 2013-09-17 00:02:29 462.5 9.55 4.867
3308 2013-09-17 00:16:54 43 3.033 4.9
3309 2013-09-17 00:24:50 24.5 1.9 1.35
3310 2013-09-17 00:28:05 22 1.433 1.783
3311 2013-09-17 00:31:18 414.5 10.067 5.517
3312 2013-09-17 00:46:53 425.5 10.5 18.667
3313 2013-09-17 01:16:03 36 2 1.833
3314 2013-09-17 01:19:53 44.5 2.05 1.95
3315 2013-09-17 01:23:53 306.5 8.033 1.783
3316 2013-09-17 01:33:42 23.5 1.55 1.717
3317 2013-09-17 01:36:58 22 2.25 4.75
3318 2013-09-17 01:43:58 41 3.283 2.15
3319 2013-09-17 01:49:24 37 3.983 2.467
3320 2013-09-17 01:55:51 29.5 3.15 2.067
3321 2013-09-17 02:01:04 160 5.267 6.083
3322 2013-09-17 02:12:25 54.5 2.283 5.067
3323 2013-09-17 02:19:46 416 10.15 12.633
3324 2013-09-17 02:42:33 396.5 9.1 8.517
3325 2013-09-17 03:00:10 425.5 10.1 6.15
3326 2013-09-17 03:16:25 29.5 2.05 1.867
3327 2013-09-17 03:20:20 24 1.767 2.017
3328 2013-09-17 03:24:07 29 1.65 2
3329 2013-09-17 03:27:46 32 2.583 5.95
3330 2013-09-17 03:36:18 35.5 2.7 5.117
3331 2013-09-17 03:44:07 64.5 6.15 1.617
3332 2013-09-17 03:51:53 85.5 4.233 8.95
3333 2013-09-17 04:05:04 41 3.583 2.3
3334 2013-09-17 04:10:57 46 4.15 2.1
3335 2013-09-17 04:17:12 24.5 3.6 7.667
3336 2013-09-17 04:28:28 63.5 3.883 53.35
3337 2013-09-17 05:25:42 37.5 2.817 1.367
3338 2013-09-17 05:29:53 31.5 2.883 2.3
3339 2013-09-17 05:35:04 560 11.783 26.5
3340 2013-09-17 06:13:21 564 14.267 7.683
3341 2013-09-17 06:35:18 526.5 12.2 5.567
3342 2013-09-17 06:53:04 532 12 18.317
3343 2013-09-17 07:23:23 443.5 12.183 6.567
3344 2013-09-17 07:42:08 29.5 1.65 1.5
3345 2013-09-17 07:45:17 77.5 3.15 2.217
3346 2013-09-17 07:50:39 57 2.817 2.6
3347 2013-09-17 07:56:04 86 3.967 2.2
3348 2013-09-17 08:02:14 79 4.083 2.25
3349 2013-09-17 08:08:34 42 3.717 1.883
3350 2013-09-17 08:14:10 34 3.65 1.667
3351 2013-09-17 08:19:29 51 5.65 2
3352 2013-09-17 08:27:08 60 4.133 2.067
3353 2013-09-17 08:33:20 52.5 3.617 2.6
3354 2013-09-17 08:39:33 25 2.967 1.833
3355 2013-09-17 08:44:21 70.5 4.317 1.983
3356 2013-09-17 08:50:39 23.5 2.483 2.467
3357 2013-09-17 08:55:36 26.5 3.167 4.317
3358 2013-09-17 09:03:05 55 3.9 2.7
3359 2013-09-17 09:09:41 23 3.167 5.383
3360 2013-09-17 09:18:14 22.5 3.317 18.35
3361 2013-09-17 09:39:54 24 2.85 17.867
3362 2013-09-17 10:00:37 25.5 2.6 1.983
3363 2013-09-17 10:05:12 27 2.517 8.717
3364 2013-09-17 10:16:26 100.5 4.9 1.1
3365 2013-09-17 10:22:26 29.5 2.1 2.3
3366 2013-09-17 10:26:50 41 5.267 22.4
3367 2013-09-17 10:54:30 34 5.217 1.733
3368 2013-09-17 11:01:27 45 3.75 2.133
3369 2013-09-17 11:07:20 28 3.233 9.783
3370 2013-09-17 11:20:21 28.5 4.4 2.85
3371 2013-09-17 11:27:36 25 4.933 1.633
3372 2013-09-17 11:34:10 44.5 4.95 4.65
3373 2013-09-17 11:43:46 32 2.817 2.333
3374 2013-09-17 11:48:55 33 3.917 1.3
3375 2013-09-17 11:54:08 44.5 3.167 2.65
3376 2013-09-17 11:59:57 29 2.817 2.333
3377 2013-09-17 12:05:06 600.5 12.65 6.25
3378 2013-09-17 12:24:00 533.5 12.567 3.567
3379 2013-09-17 12:40:08 402 10.55 3.667
3380 2013-09-17 12:54:21 394 10.817 3.567
3381 2013-09-17 13:08:44 412.5 9.1 5.15
3382 2013-09-17 13:22:59 542.5 12.45 4.517
3383 2013-09-17 13:39:57 563 12 4.833
3384 2013-09-17 13:56:47 532.5 10.617 7.117
3385 2013-09-17 14:14:31 501.5 11.117 5.883
3386 2013-09-17 14:31:31 497.5 10.2 4.117
3387 2013-09-17 14:45:50 513 10.183 4.2
3388 2013-09-17 15:00:13 401.5 9.583 3.983
3389 2013-09-17 15:13:47 403 10.317 3.817
3390 2013-09-17 15:27:55 388 9.267 5.567
3391 2013-09-17 15:42:45 550 10.667 4.6
3392 2013-09-17 15:58:01 575 12.25 6.917
3393 2013-09-17 16:17:11 491 11.667 2.433
3394 2013-09-17 16:31:17 34.5 3.1 2.267
3395 2013-09-17 16:36:39 29.5 3.1 1.917
3396 2013-09-17 16:41:40 31 3.633 2.167
3397 2013-09-17 16:47:28 44.5 6.15 1.883
3398 2013-09-17 16:55:30 73 7.817 2.983
3399 2013-09-17 17:06:18 40 7.75 2
3400 2013-09-17 17:16:03 61 6.017 3.083
3401 2013-09-17 17:25:09 42 6.533 4.7
3402 2013-09-17 17:36:23 82 8.333 1.6
3403 2013-09-17 17:46:19 57.5 7.617 2.267
3404 2013-09-17 17:56:12 44.5 5.75 2.833
3405 2013-09-17 18:04:47 56.5 5.733 1.967
3406 2013-09-17 18:12:29 49.5 1.9 5.283
3407 2013-09-17 18:19:40 429 12.633 6.783
3408 2013-09-17 18:39:05 439.5 12.5 6.667
3409 2013-09-17 18:58:15 454.5 12.433 6.1
3410 2013-09-17 19:16:47 465 11.567 4.5
3411 2013-09-17 19:32:51 472.5 14.017 5.35
3412 2013-09-17 19:52:13 482.5 12.517 4.2
3413 2013-09-17 20:08:56 525.5 10.867 3.483
3414 2013-09-17 20:23:17 540 10.867 4.683
3415 2013-09-17 20:38:50 499 11.55 4.15
3416 2013-09-17 20:54:32 245.5 9.55 3.183
3417 2013-09-17 21:07:16 229.5 8.15 2.733
3418 2013-09-17 21:18:09 196 7.983 2.183
3419 2013-09-17 21:28:19 152.5 6.55 2.083
3420 2013-09-17 21:36:57 178 7.417 2.133
3421 2013-09-17 21:46:30 203 7.583 2.167
3422 2013-09-17 21:56:15 166 7.433 2.233
3423 2013-09-17 22:05:55 128 6.883 2.117
3424 2013-09-17 22:14:55 99 5.817 1.883
3425 2013-09-17 22:22:37 104 6.4 2.017
3426 2013-09-17 22:31:02 93 6.6 1
3427 2013-09-17 22:38:38 75.5 3.233 1.85
3428 2013-09-17 22:43:43 88.5 5.9 1.683
3429 2013-09-17 22:51:18 113 4.883 1.55
3430 2013-09-17 22:57:44 131.5 5.967 1.867
3431 2013-09-17 23:05:34 92 6.217 1.883
3432 2013-09-17 23:13:40 90.5 5.933 2.017
3433 2013-09-17 23:21:37 110 6.033 1.583
3434 2013-09-17 23:29:14 121.5 4.267 1.6
3435 2013-09-17 23:35:06 103 6.817 2.117
3436 2013-09-17 23:44:02 103 6.033 2.083
3437 2013-09-17 23:52:09 119 4.383 1.583
3438 2013-09-17 23:58:07 82 3.883 2.017
3439 2013-09-18 00:04:01 577.5 10.45 6.483
3440 2013-09-18 00:20:57 72 4.667 2.667
3441 2013-09-18 00:28:17 95 4.783 6.45
3442 2013-09-18 00:39:31 176 4.567 9.617
3443 2013-09-18 00:53:42 561.5 10.417 17.9
3444 2013-09-18 01:22:01 145.5 5.767 2.117
3445 2013-09-18 01:29:54 143.5 6.533 2.5
3446 2013-09-18 01:38:56 203.5 5.883 2.033
3447 2013-09-18 01:46:51 186 5.783 2.783
3448 2013-09-18 01:55:25 102.5 6 2.65
3449 2013-09-18 02:04:04 140.5 6.417 2.733
3450 2013-09-18 02:13:13 190 5.3 2.55
3451 2013-09-18 02:21:04 108 5.117 2.267
3452 2013-09-18 02:28:27 133 4.8 2.833
3453 2013-09-18 02:36:05 133.5 5.367 1.983
3454 2013-09-18 02:43:26 98.5 4.05 2.067
3455 2013-09-18 02:49:33 114.5 5 2.2
3456 2013-09-18 02:56:45 105 4.467 1.633
3457 2013-09-18 03:02:51 122 5.383 2.5
3458 2013-09-18 03:10:44 136.5 5.283 2.55
3459 2013-09-18 03:18:34 203 6.4 3.05
3460 2013-09-18 03:28:01 184 6.1 2.883
3461 2013-09-18 03:37:00 199.5 6.133 3.55
3462 2013-09-18 03:46:41 147.5 6.117 3.117
3463 2013-09-18 03:55:55 168.5 5.683 2.733
3464 2013-09-18 04:04:20 233 6.183 3.383
3465 2013-09-18 04:13:54 216 6.417 4.367
3466 2013-09-18 04:24:41 197.5 5.6 3.167
3467 2013-09-18 04:33:27 131 4.867 7.25
3468 2013-09-18 04:45:34 248 5.783 3.9
3469 2013-09-18 04:55:15 246.5 6.65 4.85
3470 2013-09-18 05:06:45 224.5 6.267 3.667
3471 2013-09-18 05:16:41 301.5 6.517 4.3
3472 2013-09-18 05:27:30 382 7.15 7.75
3473 2013-09-18 05:42:24 397 7.567 19.8
3474 2013-09-18 06:09:46 21 3.6 30.033
3475 2013-09-18 06:43:24 20.5 2.95 4.317
3476 2013-09-18 06:50:40 21.5 2.683 9.733
3477 2013-09-18 07:03:05 26 5.2 8.967
3478 2013-09-18 07:17:15 22 3.567 1.383
3479 2013-09-18 07:22:12 24 4.283 8.833
3480 2013-09-18 07:35:19 45.5 4.717 12.7
3481 2013-09-18 07:52:44 24 2.867 65.05
3482 2013-09-18 09:00:39 389.5 9.133 8.517
3483 2013-09-18 09:18:18 394 9.017 13.9
3484 2013-09-18 09:41:13 381.5 10.983 8.8
3485 2013-09-18 10:01:00 393.5 10.767 4.9
3486 2013-09-18 10:16:40 423 10.483 5.617
3487 2013-09-18 10:32:46 450.5 11.617 5.85
3488 2013-09-18 10:50:14 501.5 11.683 5.717
3489 2013-09-18 11:07:38 514 11.683 8.05
3490 2013-09-18 11:27:22 547 11.767 5.533
3491 2013-09-18 11:44:40 573.5 11.25 4.55
3492 2013-09-18 12:00:28 575 10.667 4.133
3493 2013-09-18 12:15:16 542 11.2 4.383
3494 2013-09-18 12:30:51 453.5 11.467 5.583
3495 2013-09-18 12:47:54 531 11.533 6.3
3496 2013-09-18 13:05:44 522 11.5 99.8
3497 2013-09-18 14:57:02 20 2.4 1.983
3498 2013-09-18 15:01:25 48 3.467 2.167
3499 2013-09-18 15:07:03 40 3.167 6.35
3500 2013-09-18 15:16:34 31.5 2.817 70.433
3501 2013-09-18 16:29:49 21.5 1.717 5.817
3502 2013-09-18 16:37:21 31 4.433 24.483
3503 2013-09-18 17:06:16 25 3.383 2.283
3504 2013-09-18 17:11:56 31 4.45 2.617
3505 2013-09-18 17:19:00 20 4.733 1.55
3506 2013-09-18 17:25:17 21 0.85 16.15
3507 2013-09-18 17:42:17 34.5 3.95 29.617
3508 2013-09-18 18:15:51 20.5 3.267 31.033
3509 2013-09-18 18:50:09 36.5 5.717 3.25
3510 2013-09-18 18:59:07 43.5 3.383 9.583
3511 2013-09-18 19:12:05 37 2.833 34.683
3512 2013-09-18 19:49:36 23.5 1.567 1.733
3513 2013-09-18 19:52:54 25 2.733 4.183
3514 2013-09-18 19:59:49 367 11.7 5.517
3515 2013-09-18 20:17:02 357.5 11.25 4.3
3516 2013-09-18 20:32:35 346.5 10.567 3.65
3517 2013-09-18 20:46:48 496 11.817 3.7
3518 2013-09-18 21:02:19 486 10.033 4.133
3519 2013-09-18 21:16:29 489.5 10.617 4.15
3520 2013-09-18 21:31:15 575 11.2 4.933
3521 2013-09-18 21:47:23 488.5 9.833 7.983
3522 2013-09-18 22:05:12 100.5 7.75 3.183
3523 2013-09-18 22:16:08 103 4.767 2.183
3524 2013-09-18 22:23:05 117 5.083 2.217
3525 2013-09-18 22:30:23 125 5.95 2.067
3526 2013-09-18 22:38:24 84 4.2 1.5
3527 2013-09-18 22:44:06 93 4.267 1.783
3528 2013-09-18 22:50:09 145.5 5.517 1.7
3529 2013-09-18 22:57:22 100 5.117 2.217
3530 2013-09-18 23:04:42 114 5.067 2.3
3531 2013-09-18 23:12:04 162.5 6.867 1.983
3532 2013-09-18 23:20:55 183.5 4.967 2.583
3533 2013-09-18 23:28:28 427.5 8.517 5.283
3534 2013-09-18 23:42:16 431 10.15 12.417
3535 2013-09-19 00:04:50 372.5 8.817 8.167
3536 2013-09-19 00:21:49 27.5 2.7 10.567
3537 2013-09-19 00:35:05 41.5 5.067 2.983
3538 2013-09-19 00:43:08 23.5 5.117 13.883
3539 2013-09-19 01:02:08 79.5 5.433 8.1
3540 2013-09-19 01:15:40 25.5 2.1 3.067
3541 2013-09-19 01:20:50 20.5 2.217 1.783
3542 2013-09-19 01:24:50 104.5 3.733 6.083
3543 2013-09-19 01:34:39 52 3.85 8
3544 2013-09-19 01:46:30 23 2.683 1.583
3545 2013-09-19 01:50:46 97.5 4.65 17.267
3546 2013-09-19 02:12:41 50 3.1 11.25
3547 2013-09-19 02:27:02 29 2.283 2.05
3548 2013-09-19 02:31:22 70 3.683 5.4
3549 2013-09-19 02:40:27 54.5 3.467 4.25
3550 2013-09-19 02:48:10 23.5 3 24.25
3551 2013-09-19 03:15:25 58 4.1 1.433
3552 2013-09-19 03:20:57 26 1.933 1.2
3553 2013-09-19 03:24:05 50 4.133 36.033
3554 2013-09-19 04:04:15 44.5 4.2 1.233
3555 2013-09-19 04:09:41 20 1.133 17.167
3556 2013-09-19 04:27:59 475.5 11.967 5.8
3557 2013-09-19 04:45:45 540 11.417 4.183
3558 2013-09-19 05:01:21 574.5 11.05 3.317
3559 2013-09-19 05:15:43 578.5 13.067 4.533
3560 2013-09-19 05:33:19 573 11.867 3.9
3561 2013-09-19 05:49:05 575.5 11.733 4
3562 2013-09-19 06:04:49 537.5 11.333 4.617
3563 2013-09-19 06:20:46 507 11.45 4.583
3564 2013-09-19 06:36:48 448 12.733 4.633
3565 2013-09-19 06:54:10 502 11.017 4.517
3566 2013-09-19 07:09:42 501 11.55 6.8
3567 2013-09-19 07:28:03 546 11.6 5.367
3568 2013-09-19 07:45:01 556 11.267 4.683
3569 2013-09-19 08:00:58 522.5 11.683 7.817
3570 2013-09-19 08:20:28 483 10.95 4.8
3571 2013-09-19 08:36:13 477.5 10.45 11.85
3572 2013-09-19 08:58:31 73 3.917 1.833
3573 2013-09-19 09:04:16 27 2.267 2.033
3574 2013-09-19 09:08:34 44.5 2.45 4.933
3575 2013-09-19 09:15:57 53.5 3.583 2
3576 2013-09-19 09:21:32 56 2.933 1.983
3577 2013-09-19 09:26:27 24.5 2.267 1.9
3578 2013-09-19 09:30:37 33.5 2.667 2.183
3579 2013-09-19 09:35:28 33.5 2.917 7.633
3580 2013-09-19 09:46:01 44 2.867 7.417
3581 2013-09-19 09:56:18 25.5 2.917 0.033
3582 2013-09-19 09:59:15 23.5 0.85 1.867
3583 2013-09-19 10:01:58 48.5 5.567 2.9
3584 2013-09-19 10:10:26 22.5 3.4 2.1
3585 2013-09-19 10:15:56 31 2.017 9.433
3586 2013-09-19 10:27:23 22 2.6 35.55
3587 2013-09-19 11:05:32 513 12.583 8.083
3588 2013-09-19 11:26:12 485 11.417 4.783
3589 2013-09-19 11:42:24 491.5 11.383 4.033
3590 2013-09-19 11:57:49 505.5 12.55 3.9
3591 2013-09-19 12:14:16 469 13.783 4.433
3592 2013-09-19 12:32:29 510 11.433 4.683
3593 2013-09-19 12:48:36 530 12.1 110.567
3594 2013-09-19 14:51:16 25.5 2.8 34.417
3595 2013-09-19 15:28:29 31 5.717 2.417
3596 2013-09-19 15:36:37 22 3.2 2.15
3597 2013-09-19 15:41:58 21.5 0.817 5.667
3598 2013-09-19 15:48:27 22 4.5 7.4
3599 2013-09-19 16:00:21 21.5 3.317 0.4
3600 2013-09-19 16:04:04 42.5 3 44.1
3601 2013-09-19 16:51:10 382 12.433 3.467
3602 2013-09-19 17:07:04 476 11.95 3.983
3603 2013-09-19 17:23:00 499.5 11.6 3.333
3604 2013-09-19 17:37:56 557 12.9 4.25
3605 2013-09-19 17:55:05 503 12.883 4.183
3606 2013-09-19 18:12:09 525 12.567 4.167
3607 2013-09-19 18:28:53 531.5 12.983 4.467
3608 2013-09-19 18:46:20 531.5 11.933 4.533
3609 2013-09-19 19:02:48 504 12.167 5.017
3610 2013-09-19 19:19:59 498 10.867 4.483
3611 2013-09-19 19:35:20 446 9.3 3.6
3612 2013-09-19 19:48:14 514 10.35 4.167
3613 2013-09-19 20:02:45 506 9.983 5.05
3614 2013-09-19 20:17:47 546 10.417 5.1
3615 2013-09-19 20:33:18 442 9.583 5.183
3616 2013-09-19 20:48:04 449 9.633 9.8
3617 2013-09-19 21:07:30 252.5 6.867 5.65
3618 2013-09-19 21:20:01 115.5 4.567 18.25
3619 2013-09-19 21:42:50 568.5 10.167 9.467
3620 2013-09-19 22:02:28 511.5 10.017 5.767
3621 2013-09-19 22:18:15 636.5 11.367 3.083
3622 2013-09-19 22:32:42 194.5 4.633 2.017
3623 2013-09-19 22:39:21 86.5 4.217 1.65
3624 2013-09-19 22:45:13 78 4.333 1.7
3625 2013-09-19 22:51:15 86 3.783 1.667
3626 2013-09-19 22:56:42 88 4.617 1.667
3627 2013-09-19 23:02:59 80.5 3.7 2.1
3628 2013-09-19 23:08:47 99 5.25 1.717
3629 2013-09-19 23:15:45 83.5 4.767 2
3630 2013-09-19 23:22:31 82.5 3.867 1.683
3631 2013-09-19 23:28:04 79 3.8 2.367
3632 2013-09-19 23:34:14 110 5.25 4.633
3633 2013-09-19 23:44:07 530.5 10.233 4.2
3634 2013-09-19 23:58:33 80.5 4.933 4.733
3635 2013-09-20 00:08:13 596.5 11.85 6.083
3636 2013-09-20 00:26:09 96 3.367 1.7
3637 2013-09-20 00:31:13 60.5 2.533 8.117
3638 2013-09-20 00:41:52 23.5 1.733 2.667
3639 2013-09-20 00:46:16 26 2.65 4.6
3640 2013-09-20 00:53:31 485.5 10.967 5.45
3641 2013-09-20 01:09:56 74 4.967 1.8
3642 2013-09-20 01:16:42 85 4.2 1.767
3643 2013-09-20 01:22:40 69 3.6 2.05
3644 2013-09-20 01:28:19 88 4.55 3.333
3645 2013-09-20 01:36:12 39.5 1.583 1.633
3646 2013-09-20 01:39:25 330 8.433 5.6
3647 2013-09-20 01:53:27 310.5 8.783 6.45
3648 2013-09-20 02:08:41 337.5 9.167 3.767
3649 2013-09-20 02:21:37 371.5 10.3 4.517
3650 2013-09-20 02:36:26 360.5 8.767 4.7
3651 2013-09-20 02:49:54 372.5 9.783 4.017
3652 2013-09-20 03:03:42 392 8.367 3.933
3653 2013-09-20 03:16:00 359 7.967 3.483
3654 2013-09-20 03:27:27 358.5 7.667 3.4
3655 2013-09-20 03:38:31 372.5 8.583 3.667
3656 2013-09-20 03:50:46 352 7.767 7.217
3657 2013-09-20 04:05:45 21 2.183 22.917
3658 2013-09-20 04:30:51 388 8.183 7.633
3659 2013-09-20 04:46:40 417.5 8.833 4.9
3660 2013-09-20 05:00:24 413.5 9.6 11.233
3661 2013-09-20 05:21:14 437.5 10.067 7.017
3662 2013-09-20 05:38:19 416.5 9.567 5.1
3663 2013-09-20 05:52:59 411 9.917 5.917
3664 2013-09-20 06:08:49 397 10.683 8.817
3665 2013-09-20 06:28:19 388 9.35 5.55
3666 2013-09-20 06:43:13 409.5 10.483 4.4
3667 2013-09-20 06:58:06 451.5 9.733 3.933
3668 2013-09-20 07:11:46 457 9.367 3.683
3669 2013-09-20 07:24:49 439 10.317 4.683
3670 2013-09-20 07:39:49 432.5 9.033 3.75
3671 2013-09-20 07:52:36 411.5 9.4 4.317
3672 2013-09-20 08:06:19 410.5 8.983 5.317
3673 2013-09-20 08:20:37 377 8.917 5.117
3674 2013-09-20 08:34:39 397 9.433 7.65
3675 2013-09-20 08:51:44 437 9.633 5.7
3676 2013-09-20 09:07:04 441.5 10.983 5.6
3677 2013-09-20 09:23:39 405.5 8.967 3.95
3678 2013-09-20 09:36:34 453 10.433 6.517
3679 2013-09-20 09:53:31 512.5 10.75 31.35
3680 2013-09-20 10:35:37 510.5 9.667 15.117
3681 2013-09-20 11:00:24 378.5 8.1 5.817
3682 2013-09-20 11:14:19 514 10.033 7.433
3683 2013-09-20 11:31:47 445.5 9.433 5.817
3684 2013-09-20 11:47:02 492 9.117 8.967
3685 2013-09-20 12:05:07 468.5 9.133 5.333
3686 2013-09-20 12:19:35 483 9.183 3.867
3687 2013-09-20 12:32:38 568.5 10.867 8.017
3688 2013-09-20 12:51:31 525 10.567 7.7
3689 2013-09-20 13:09:47 453.5 9.75 4.7
3690 2013-09-20 13:24:14 477.5 11.65 4.55
3691 2013-09-20 13:40:26 490 11.55 4.233
3692 2013-09-20 13:56:13 481 11.167 5.967
3693 2013-09-20 14:13:21 472 10.317 5.6
3694 2013-09-20 14:29:16 504 10.933 5.733
3695 2013-09-20 14:45:56 457.5 10.517 5.017
3696 2013-09-20 15:01:28 483 11.167 6.05
3697 2013-09-20 15:18:41 557 11.433 5.967
3698 2013-09-20 15:36:05 578 10.983 6.5
3699 2013-09-20 15:53:34 572.5 10.767 5.817
3700 2013-09-20 16:10:09 590 10.667 9.067
3701 2013-09-20 16:29:53 477.5 9.467 5.783
3702 2013-09-20 16:45:08 499.5 10.683 6.083
3703 2013-09-20 17:01:54 479.5 10.517 7.517
3704 2013-09-20 17:19:56 459.5 10.45 6.95
3705 2013-09-20 17:37:20 493 9.617 10.15
3706 2013-09-20 17:57:06 495 9.517 4.8
3707 2013-09-20 18:11:25 439 9.15 12.9
3708 2013-09-20 18:33:28 459.5 9.55 8.917
3709 2013-09-20 18:51:56 80.5 3.483 3.35
3710 2013-09-20 18:58:46 23.5 2.1 5.183
3711 2013-09-20 19:06:03 42 2.817 62.867
3712 2013-09-20 20:11:44 294 7.967 4.817
3713 2013-09-20 20:24:31 273.5 6.317 4.333
3714 2013-09-20 20:35:10 236.5 7.317 3.567
3715 2013-09-20 20:46:03 216 5.983 4.317
3716 2013-09-20 20:56:21 203 5.95 3.417
3717 2013-09-20 21:05:43 235 6.867 3.55
3718 2013-09-20 21:16:08 277 8.767 3.033
3719 2013-09-20 21:27:56 150.5 4.35 3.15
3720 2013-09-20 21:35:26 136.5 5.683 2.283
3721 2013-09-20 21:43:24 137.5 4.85 2.483
3722 2013-09-20 21:50:44 270.5 6.45 3.617
3723 2013-09-20 22:00:48 344.5 7.167 2
3724 2013-09-20 22:09:58 123.5 5.033 2.333
3725 2013-09-20 22:17:20 89 4.517 2.017
3726 2013-09-20 22:23:52 83 4.45 1.967
3727 2013-09-20 22:30:17 105 5.267 2.033
3728 2013-09-20 22:37:35 114.5 4.483 2.167
3729 2013-09-20 22:44:14 136.5 5.783 2.483
3730 2013-09-20 22:52:30 144 5.483 2.567
3731 2013-09-20 23:00:33 178 6.25 4.117
3732 2013-09-20 23:10:55 133.5 6.367 2.383
3733 2013-09-20 23:19:40 138 5.533 2.533
3734 2013-09-20 23:27:44 175.5 4.633 2.05
3735 2013-09-20 23:34:25 147 5.217 2.617
3736 2013-09-20 23:42:15 166.5 4.983 2.183
3737 2013-09-20 23:49:25 157 4.567 2.133
3738 2013-09-20 23:56:07 125.5 4.767 2.15
3739 2013-09-21 00:03:02 127 4.167 2.283
3740 2013-09-21 00:09:29 123 3.833 2
3741 2013-09-21 00:15:19 142.5 4.383 2.283
3742 2013-09-21 00:21:59 177.5 4.517 2.183
3743 2013-09-21 00:28:41 151.5 5.4 2.35
3744 2013-09-21 00:36:26 170.5 5.467 2.317
3745 2013-09-21 00:44:13 173.5 6.633 2.333
3746 2013-09-21 00:53:11 176 5.2 2.517
3747 2013-09-21 01:00:54 202.5 5.15 2.633
3748 2013-09-21 01:08:41 238 6.267 3.25
3749 2013-09-21 01:18:12 199.5 5.35 4.8
3750 2013-09-21 01:28:21 206 6.583 6.5
3751 2013-09-21 01:41:26 119 4.1 3.133
3752 2013-09-21 01:48:40 207.5 4.933 4.433
3753 2013-09-21 01:58:02 134 4.667 3.733
3754 2013-09-21 02:06:26 212.5 5.95 4.533
3755 2013-09-21 02:16:55 154.5 6.567 4.7
3756 2013-09-21 02:28:11 126 4.767 2.917
3757 2013-09-21 02:35:52 141.5 5.333 3.333
3758 2013-09-21 02:44:32 168 5.317 3.183
3759 2013-09-21 02:53:02 233 6.85 4.917
3760 2013-09-21 03:04:48 203 6.2 4.45
3761 2013-09-21 03:15:27 214 6.017 3.3
3762 2013-09-21 03:24:46 190.5 6.883 3.783
3763 2013-09-21 03:35:26 182.5 5.683 4.583
3764 2013-09-21 03:45:42 191 5.967 3.917
3765 2013-09-21 03:55:35 205.5 5.267 4.517
3766 2013-09-21 04:05:22 209.5 5.483 43.967
3767 2013-09-21 04:54:49 70 2.6 1.7
3768 2013-09-21 04:59:07 20 2.117 3.333
3769 2013-09-21 05:04:34 136 5.367 5.817
3770 2013-09-21 05:15:45 159.5 5.633 2.767
3771 2013-09-21 05:24:09 239 6.667 4.283
3772 2013-09-21 05:35:06 164.5 5.867 45.967
3773 2013-09-21 06:26:56 20 4.433 2.667
3774 2013-09-21 06:34:02 23.5 6.5 6.95
3775 2013-09-21 06:47:29 21.5 2.6 2.767
3776 2013-09-21 06:52:51 562 10.55 9.083
3777 2013-09-21 07:12:29 431.5 9.217 4.717
3778 2013-09-21 07:26:25 20.5 2 10.267
3779 2013-09-21 07:38:41 30 5.333 2.833
3780 2013-09-21 07:46:51 22.5 6.217 9.05
3781 2013-09-21 08:02:07 21 5.333 2.05
3782 2013-09-21 08:09:30 23.5 7.183 10.15
3783 2013-09-21 08:26:50 23 3.633 3.017
3784 2013-09-21 08:33:29 23 3.817 3.9
3785 2013-09-21 08:41:12 20 5.3 23.917
3786 2013-09-21 09:10:25 25.5 3.6 54.683
3787 2013-09-21 10:08:42 34.5 6.533 14.767
3788 2013-09-21 10:30:00 83 2.5 1.8
3789 2013-09-21 10:34:18 501.5 11.567 11.667
3790 2013-09-21 10:57:32 463.5 11.8 7.317
3791 2013-09-21 11:16:39 517 12.383 4.9
3792 2013-09-21 11:33:56 527 11.667 4.167
3793 2013-09-21 11:49:46 554.5 11.633 4.133
3794 2013-09-21 12:05:32 596.5 11.4 4.9
3795 2013-09-21 12:21:50 526.5 12.117 4.7
3796 2013-09-21 12:38:39 512 11.633 4.517
3797 2013-09-21 12:54:48 527.5 11.35 4.4
3798 2013-09-21 13:10:33 594 12.083 5.2
3799 2013-09-21 13:27:50 505 12.2 4.45
3800 2013-09-21 13:44:29 508 12.5 7.583
3801 2013-09-21 14:04:34 551 10.7 7.283
3802 2013-09-21 14:22:33 594.5 12.15 6.233
3803 2013-09-21 14:40:56 520 11.2 11.1
3804 2013-09-21 15:03:14 450 9.65 8.35
3805 2013-09-21 15:21:14 507 9.65 7.767
3806 2013-09-21 15:38:39 538 10.267 9.85
3807 2013-09-21 15:58:46 604.5 10.633 37.25
3808 2013-09-21 16:46:39 506 10.117 17.667
3809 2013-09-21 17:14:26 21 2.217 39.95
3810 2013-09-21 17:56:36 516 9.983 5.35
3811 2013-09-21 18:11:56 502 10.5 4.767
3812 2013-09-21 18:27:12 483 10.6 3.9
3813 2013-09-21 18:41:42 439.5 10.583 4.033
3814 2013-09-21 18:56:19 432 9.883 4.4
3815 2013-09-21 19:10:36 426.5 11.267 4.65
3816 2013-09-21 19:26:31 420.5 10.3 3.783
3817 2013-09-21 19:40:36 433 10.017 7.317
3818 2013-09-21 19:57:56 428 9.75 5.7
3819 2013-09-21 20:13:23 21 1.867 22.633
3820 2013-09-21 20:37:53 348.5 7.317 4.617
3821 2013-09-21 20:49:49 346.5 7.733 4.3
3822 2013-09-21 21:01:51 303 7.733 3.6
3823 2013-09-21 21:13:11 228.5 7.333 12.767
3824 2013-09-21 21:33:17 194.5 7.15 2.783
3825 2013-09-21 21:43:13 182 6.567 2.783
3826 2013-09-21 21:52:34 255.5 6.567 2.867
3827 2013-09-21 22:02:00 228.5 5.75 4.083
3828 2013-09-21 22:11:50 30.5 3.3 2.633
3829 2013-09-21 22:17:46 24 1.867 1.583
3830 2013-09-21 22:21:13 36.5 2.933 1.933
3831 2013-09-21 22:26:05 31.5 2.783 25.967
3832 2013-09-21 22:54:50 34 3.467 2.383
3833 2013-09-21 23:00:41 24.5 3.2 6.117
3834 2013-09-21 23:10:00 27 3.367 29.717
3835 2013-09-21 23:43:05 22 2.133 1.883
3836 2013-09-21 23:47:06 21 3 16.233
3837 2013-09-22 00:06:20 25 2.633 2.067
3838 2013-09-22 00:11:02 21.5 3.083 7.283
3839 2013-09-22 00:21:24 291.5 7.267 2.933
3840 2013-09-22 00:31:36 144.5 4.617 2.383
3841 2013-09-22 00:38:36 161 4.75 3.45
3842 2013-09-22 00:46:48 95.5 5.567 7.033
3843 2013-09-22 00:59:24 21 2.683 3.8
3844 2013-09-22 01:05:53 167 6.3 5.133
3845 2013-09-22 01:17:19 23 2.717 4.883
3846 2013-09-22 01:24:55 25.5 3.467 2.35
3847 2013-09-22 01:30:44 22.5 1.283 1.933
3848 2013-09-22 01:33:57 385 9.767 5.817
3849 2013-09-22 01:49:32 23.5 2.7 1.783
3850 2013-09-22 01:54:01 31.5 2.717 1.25
3851 2013-09-22 01:57:59 20 1.667 0.833
3852 2013-09-22 02:00:29 20 1.433 1.417
3853 2013-09-22 02:03:20 20.5 3.5 1.233
3854 2013-09-22 02:08:04 21 2.033 5
3855 2013-09-22 02:15:06 507 10.5 4.067
3856 2013-09-22 02:29:40 227.5 9.467 5.617
3857 2013-09-22 02:44:45 337 8.717 3.65
3858 2013-09-22 02:57:07 194 7.033 2.267
3859 2013-09-22 03:06:25 205.5 7.133 1.783
3860 2013-09-22 03:15:20 189 4.617 2.317
3861 2013-09-22 03:22:16 294 7.833 2.25
3862 2013-09-22 03:32:21 108 6.233 1.217
3863 2013-09-22 03:39:48 342.5 6.9 4.383
3864 2013-09-22 03:51:05 441 9 5.3
3865 2013-09-22 04:05:23 408 8.217 6.383
3866 2013-09-22 04:19:59 446 9.55 5.933
3867 2013-09-22 04:35:28 445.5 11.517 5.55
3868 2013-09-22 04:52:32 498 10.433 3.25
3869 2013-09-22 05:06:13 29 1.933 1.883
3870 2013-09-22 05:10:02 36 2.45 1.75
3871 2013-09-22 05:14:14 42.5 2.833 1.633
3872 2013-09-22 05:18:42 57 6.167 3.217
3873 2013-09-22 05:28:05 51.5 5.417 1.167
3874 2013-09-22 05:34:40 59.5 4.083 2.633
3875 2013-09-22 05:41:23 79.5 7.883 3.6
3876 2013-09-22 05:52:52 43.5 6.55 2.217
3877 2013-09-22 06:01:38 68.5 6.45 3.2
3878 2013-09-22 06:11:17 24 4.75 3.15
3879 2013-09-22 06:19:11 32.5 5 3.6
3880 2013-09-22 06:27:47 26 4.833 3.1
3881 2013-09-22 06:35:43 31 4.533 2.483
3882 2013-09-22 06:42:44 26.5 3.967 12.7
3883 2013-09-22 06:59:24 29 4.183 15.233
3884 2013-09-22 07:18:49 23 1.7 2.6
3885 2013-09-22 07:23:07 455.5 9.717 4.817
3886 2013-09-22 07:37:39 430 9.783 3.967
3887 2013-09-22 07:51:24 429.5 9.483 5.617
3888 2013-09-22 08:06:30 413.5 10.083 4.883
3889 2013-09-22 08:21:28 425.5 11.3 4.883
3890 2013-09-22 08:37:39 382 11.333 3.317
3891 2013-09-22 08:52:18 393 10.033 3.917
3892 2013-09-22 09:06:15 356 10.817 4.867
3893 2013-09-22 09:21:56 404 11.417 6.55
3894 2013-09-22 09:39:54 429 11.4 6
3895 2013-09-22 09:57:18 425 10.65 5.567
3896 2013-09-22 10:13:31 447 10.133 4.25
3897 2013-09-22 10:27:54 435 10.2 4.233
3898 2013-09-22 10:42:20 389.5 10.133 4.617
3899 2013-09-22 10:57:05 426 10.333 5.017
3900 2013-09-22 11:12:26 425 10.017 4.333
3901 2013-09-22 11:26:47 457.5 11.917 4.917
3902 2013-09-22 11:43:37 476.5 11.15 4.9
3903 2013-09-22 11:59:40 444.5 11.217 6
3904 2013-09-22 12:16:53 431 10.15 5.35
3905 2013-09-22 12:32:23 418 9.533 4.35
3906 2013-09-22 12:46:16 389 10.35 4
3907 2013-09-22 13:00:37 484.5 11.183 4.267
3908 2013-09-22 13:16:04 481.5 12.283 4.283
3909 2013-09-22 13:32:38 524 11.383 4.883
3910 2013-09-22 13:48:54 490.5 10.367 3.817
3911 2013-09-22 14:03:05 515.5 11.083 3.75
3912 2013-09-22 14:17:55 573 12.117 4.483
3913 2013-09-22 14:34:31 543 10.9 4.583
3914 2013-09-22 14:50:00 500 10.25 4.433
3915 2013-09-22 15:04:41 506 11.2 4
3916 2013-09-22 15:19:53 509.5 10.333 5.633
3917 2013-09-22 15:35:51 494.5 10.517 4.5
3918 2013-09-22 15:50:52 34.5 3.233 2.25
3919 2013-09-22 15:56:21 23.5 2.817 4.917
3920 2013-09-22 16:04:05 445.5 10 3.967
3921 2013-09-22 16:18:03 456.5 10.617 4.783
3922 2013-09-22 16:33:27 444 10.6 9.35
3923 2013-09-22 16:53:24 20 2.9 2.367
3924 2013-09-22 16:58:40 50.5 4.333 2.85
3925 2013-09-22 17:05:51 21.5 3.017 1.617
3926 2013-09-22 17:10:29 22 3.433 9.4
3927 2013-09-22 17:23:19 30.5 3.633 1.25
3928 2013-09-22 17:28:12 28 4.567 1.4
3929 2013-09-22 17:34:10 41.5 3.667 1.867
3930 2013-09-22 17:39:42 41 5.517 1.85
3931 2013-09-22 17:47:04 31.5 4.733 1.55
3932 2013-09-22 17:53:21 40.5 2.35 32.183
3933 2013-09-22 18:27:53 23.5 2.783 34.733
3934 2013-09-22 19:05:24 411 10.367 4.6
3935 2013-09-22 19:20:22 453.5 10.7 2.05
3936 2013-09-22 19:33:07 22.5 1.1 2.583
3937 2013-09-22 19:36:48 453 10.683 3.85
3938 2013-09-22 19:51:20 466.5 11.467 3.667
3939 2013-09-22 20:06:28 473 10.5 3.217
3940 2013-09-22 20:20:11 481.5 10.683 3.333
3941 2013-09-22 20:34:12 482.5 10.533 3.533
3942 2013-09-22 20:48:16 475.5 9.733 4.45
3943 2013-09-22 21:02:27 329.5 7.7 2.917
3944 2013-09-22 21:13:04 262.5 7.2 2.6
3945 2013-09-22 21:22:52 177 5.183 1.867
3946 2013-09-22 21:29:55 219.5 6.367 2.183
3947 2013-09-22 21:38:28 118.5 5.65 2
3948 2013-09-22 21:46:07 98 5.75 2.4
3949 2013-09-22 21:54:16 79.5 4.9 2.733
3950 2013-09-22 22:01:54 239 5.417 1.95
3951 2013-09-22 22:09:16 236.5 5.983 2.483
3952 2013-09-22 22:17:44 187 4.617 1.517
3953 2013-09-22 22:23:52 25.5 2.183 3.567
3954 2013-09-22 22:29:37 169.5 6.283 1.55
3955 2013-09-22 22:37:27 85.5 2.733 2.183
3956 2013-09-22 22:42:22 196.5 7.017 1.7
3957 2013-09-22 22:51:05 117.5 3.417 2.533
3958 2013-09-22 22:57:02 194 5.933 3.083
3959 2013-09-22 23:06:03 282 7.983 11.033
3960 2013-09-22 23:25:04 27.5 4.717 2.017
3961 2013-09-22 23:31:48 50 4.383 2.267
3962 2013-09-22 23:38:27 26.5 2.75 11.733
3963 2013-09-22 23:52:56 26.5 3.433 1.517
3964 2013-09-22 23:57:53 20 2.383 2.267
3965 2013-09-23 00:02:32 490 10.783 2.8
3966 2013-09-23 00:16:07 154 6.183 2.317
3967 2013-09-23 00:24:37 141.5 6.45 1.85
3968 2013-09-23 00:32:55 189.5 6.767 1.8
3969 2013-09-23 00:41:29 188 7.667 1.933
3970 2013-09-23 00:51:05 178 7.783 2.233
3971 2013-09-23 01:01:06 433 8.9 2.2
3972 2013-09-23 01:12:12 367.5 8 2.717
3973 2013-09-23 01:22:55 445.5 10.183 3.783
3974 2013-09-23 01:36:53 385.5 8.75 3.05
3975 2013-09-23 01:48:41 400.5 8.733 2.85
3976 2013-09-23 02:00:16 401.5 9.917 3.533
3977 2013-09-23 02:13:43 372 9.467 3.417
3978 2013-09-23 02:26:36 405.5 9.05 3.85
3979 2013-09-23 02:39:30 431 10.1 3.1
3980 2013-09-23 02:52:42 353.5 8.25 3.333
3981 2013-09-23 03:04:17 265.5 7.05 1.55
3982 2013-09-23 03:12:53 215.5 7.917 2.133
3983 2013-09-23 03:22:56 191.5 4.5 1.367
3984 2013-09-23 03:28:48 301.5 7.133 2.617
3985 2013-09-23 03:38:33 188.5 6.2 1.267
3986 2013-09-23 03:46:01 144 4.383 1.583
3987 2013-09-23 03:51:59 254.5 6.217 1.683
3988 2013-09-23 03:59:53 119.5 5.8 2.067
3989 2013-09-23 04:07:45 175.5 6.717 1.933
3990 2013-09-23 04:16:24 211.5 5.117 1.283
3991 2013-09-23 04:22:48 175 4.5 1.733
3992 2013-09-23 04:29:02 153 5.4 1.817
3993 2013-09-23 04:36:15 200.5 6.15 2.25
3994 2013-09-23 04:44:39 226.5 6.5 2.317
3995 2013-09-23 04:53:28 267 6.433 3.133
3996 2013-09-23 05:03:02 203.5 5.3 2.817
3997 2013-09-23 05:11:09 225.5 7.25 2.683
3998 2013-09-23 05:21:05 222 6.4 2.05
3999 2013-09-23 05:29:32 270.5 7.517 3.133
4000 2013-09-23 05:40:11 363 7.517 3.767
4001 2013-09-23 05:51:28 215.5 8.183 3.267
4002 2013-09-23 06:02:55 337 7.233 3.217
4003 2013-09-23 06:13:22 370.5 8.283 4.2
4004 2013-09-23 06:25:51 472.5 9.867 5.95
4005 2013-09-23 06:41:40 432.5 9.117 5.333
4006 2013-09-23 06:56:07 396 8.3 5.2
4007 2013-09-23 07:09:37 471 9.667 6.25
4008 2013-09-23 07:25:32 453 9.467 4.233
4009 2013-09-23 07:39:14 24 4.05 3.617
4010 2013-09-23 07:46:54 353 9.817 5.833
4011 2013-09-23 08:02:33 418.5 9.383 77.067
4012 2013-09-23 09:29:00 513 10.45 7.75
4013 2013-09-23 09:47:12 467 10.8 8.533
4014 2013-09-23 10:06:32 551.5 11.633 8.2
4015 2013-09-23 10:26:22 465 10.467 4.317
4016 2013-09-23 10:41:09 642.5 12.083 4.733
4017 2013-09-23 10:57:58 596 12.233 5.5
4018 2013-09-23 11:15:42 536.5 11.033 3.25
4019 2013-09-23 11:29:59 27.5 2.8 1.367
4020 2013-09-23 11:34:09 23.5 3.017 1.75
4021 2013-09-23 11:38:55 26.5 4.9 2.05
4022 2013-09-23 11:45:52 33 5.283 3.367
4023 2013-09-23 11:54:31 481 10.633 9.817
4024 2013-09-23 12:14:58 545 11.433 9.017
4025 2013-09-23 12:35:25 552.5 11.267 10.833
4026 2013-09-23 12:57:31 474.5 11.733 10.533
4027 2013-09-23 13:19:47 592 10.95 3.867
4028 2013-09-23 13:34:36 557 12.05 2.417
4029 2013-09-23 13:49:04 22 2.217 0.933
4030 2013-09-23 13:52:13 45 5.75 1.417
4031 2013-09-23 13:59:23 74 5.717 2.45
4032 2013-09-23 14:07:33 75.5 5.8 2.25
4033 2013-09-23 14:15:36 68.5 5.517 2.233
4034 2013-09-23 14:23:21 47.5 4.033 1.533
4035 2013-09-23 14:28:55 21 3.117 1.6
4036 2013-09-23 14:33:38 26.5 5.817 8.617
4037 2013-09-23 14:48:04 451 11.167 6.2
4038 2013-09-23 15:05:26 72 5.317 1.6
4039 2013-09-23 15:12:21 47.5 3.467 1.383
4040 2013-09-23 15:17:12 44.5 5.3 1.633
4041 2013-09-23 15:24:08 34 3.633 3.567
4042 2013-09-23 15:31:20 460 11.567 4.95
4043 2013-09-23 15:47:51 437 11.783 4.3
4044 2013-09-23 16:03:56 506.5 12.217 5.017
4045 2013-09-23 16:21:10 464 10.75 4.45
4046 2013-09-23 16:36:22 398.5 10.767 5.483
4047 2013-09-23 16:52:37 530.5 11.5 5.667
4048 2013-09-23 17:09:47 503 10.75 6.15
4049 2013-09-23 17:26:41 634.5 12.367 8.233
4050 2013-09-23 17:47:17 480 11.6 7.567
4051 2013-09-23 18:06:27 434.5 11.067 7.017
4052 2013-09-23 18:24:32 479 10.983 5.317
4053 2013-09-23 18:40:50 493.5 9.75 4.433
4054 2013-09-23 18:55:01 506.5 10.233 5.417
4055 2013-09-23 19:10:40 25.5 1.8 0.983
4056 2013-09-23 19:13:27 500 11.533 4.267
4057 2013-09-23 19:29:15 575.5 10.267 3.817
4058 2013-09-23 19:43:20 439.5 10.35 5.1
4059 2013-09-23 19:58:47 419 8.983 3.483
4060 2013-09-23 20:11:15 401 11.15 5.5
4061 2013-09-23 20:27:54 335 7.35 15.167
4062 2013-09-23 20:50:25 341 9.117 4.433
4063 2013-09-23 21:03:58 619 11.933 5.333
4064 2013-09-23 21:21:14 407.5 8.583 2.65
4065 2013-09-23 21:32:28 118 4.233 1.717
4066 2013-09-23 21:38:25 134.5 4.517 3.467
4067 2013-09-23 21:46:24 467 10.3 6.667
4068 2013-09-23 22:03:22 521.5 10.167 2.517
4069 2013-09-23 22:16:03 127 2.767 1.783
4070 2013-09-23 22:20:36 76.5 2.4 1.967
4071 2013-09-23 22:24:58 528.5 10.467 5.283
4072 2013-09-23 22:40:43 579.5 10.583 8.567
4073 2013-09-23 22:59:52 701.5 11.317 7.35
4074 2013-09-23 23:18:32 473 8.9 7.783
4075 2013-09-23 23:35:13 50 2.05 1.983
4076 2013-09-23 23:39:15 511.5 10.2 2.333
4077 2013-09-23 23:51:47 71.5 2.933 3.15
4078 2013-09-23 23:57:52 547 10.633 8.867
4079 2013-09-24 00:17:22 825 13.883 8.567
4080 2013-09-24 00:39:49 83 2.8 1.15
4081 2013-09-24 00:43:46 22 2 10.167
4082 2013-09-24 00:55:56 33.5 4.583 7.567
4083 2013-09-24 01:08:05 25.5 2.183 0.95
4084 2013-09-24 01:11:13 20.5 1.9 2.717
4085 2013-09-24 01:15:50 27 2.617 0.95
4086 2013-09-24 01:19:24 29.5 2.55 16.05
4087 2013-09-24 01:38:00 30.5 3.233 3.2
4088 2013-09-24 01:44:26 47 2.917 1.983
4089 2013-09-24 01:49:20 34 2.3 1.9
4090 2013-09-24 01:53:32 22 2.717 1.517
4091 2013-09-24 01:57:46 22 2.833 43.417
4092 2013-09-24 02:44:01 25 3.5 31.783
4093 2013-09-24 03:19:18 28 2.25 1.217
4094 2013-09-24 03:22:46 24 2.2 30.1
4095 2013-09-24 03:55:04 20 3.367 4.783
4096 2013-09-24 04:03:13 21.5 2.917 2.567
4097 2013-09-24 04:08:42 31 3.083 3.083
4098 2013-09-24 04:14:52 33 2.533 19.9
4099 2013-09-24 04:37:18 450 11.533 5.033
4100 2013-09-24 04:53:52 491 10.45 3.6
4101 2013-09-24 05:07:55 699 11.617 5.383
4102 2013-09-24 05:24:55 456 10.517 3.767
4103 2013-09-24 05:39:12 486.5 10.517 4.217
4104 2013-09-24 05:53:56 450.5 10.883 4.333
4105 2013-09-24 06:09:09 254.5 9.75 3.35
4106 2013-09-24 06:22:15 384 10.383 3.717
4107 2013-09-24 06:36:21 441 10.567 3.05
4108 2013-09-24 06:49:58 420.5 10.05 3.2
4109 2013-09-24 07:03:13 498.5 9.95 3.583
4110 2013-09-24 07:16:45 490 11.067 4.433
4111 2013-09-24 07:32:15 462 10.633 4.6
4112 2013-09-24 07:47:29 404.5 9.333 4.1
4113 2013-09-24 08:00:55 451.5 9.367 3.667
4114 2013-09-24 08:13:57 480.5 9.833 4.4
4115 2013-09-24 08:28:11 421.5 10.417 4.783
4116 2013-09-24 08:43:23 449.5 10.05 4.667
4117 2013-09-24 08:58:06 441.5 10.45 4.717
4118 2013-09-24 09:13:16 460.5 10.4 6.033
4119 2013-09-24 09:29:42 453.5 10.083 4.333
4120 2013-09-24 09:44:07 515 10.1 4.55
4121 2013-09-24 09:58:46 470 9.7 4.333
4122 2013-09-24 10:12:48 531 10.333 1.067
4123 2013-09-24 10:24:12 20 1.05 4.85
4124 2013-09-24 10:30:06 25.5 2.083 4.2
4125 2013-09-24 10:36:23 502.5 10.167 7.033
4126 2013-09-24 10:53:35 485.5 10.717 13.367
4127 2013-09-24 11:17:40 452 9.917 9.517
4128 2013-09-24 11:37:06 413 9.3 5.433
4129 2013-09-24 11:51:50 468 9.267 7.75
4130 2013-09-24 12:08:51 421 9.617 5.233
4131 2013-09-24 12:23:42 53.5 3.117 5.2
4132 2013-09-24 12:32:01 514 10.7 7.367
4133 2013-09-24 12:50:05 615 10.35 7.8
4134 2013-09-24 13:08:14 469.5 9.75 5.233
4135 2013-09-24 13:23:13 640 10.367 10.117
4136 2013-09-24 13:43:42 535.5 9.85 6.05
4137 2013-09-24 13:59:36 527 10.3 5.333
4138 2013-09-24 14:15:14 530.5 10.1 4.65
4139 2013-09-24 14:29:59 462.5 9.617 4
4140 2013-09-24 14:43:36 403.5 9.667 3.9
4141 2013-09-24 14:57:10 324 7.8 5.35
4142 2013-09-24 15:10:19 344 10.25 4.55
4143 2013-09-24 15:25:07 362 9.15 4.85
4144 2013-09-24 15:39:07 387.5 8.8 5.65
4145 2013-09-24 15:53:34 23 2.45 15.017
4146 2013-09-24 16:11:02 28.5 3.35 18.917
4147 2013-09-24 16:33:18 445.5 10.517 3.917
4148 2013-09-24 16:47:44 472 11.35 5.583
4149 2013-09-24 17:04:40 470.5 10.433 4.667
4150 2013-09-24 17:19:46 477.5 10.333 4.333
4151 2013-09-24 17:34:26 477 10.383 4.967
4152 2013-09-24 17:49:47 462 9.933 4.167
4153 2013-09-24 18:03:53 441 9.567 3.883
4154 2013-09-24 18:17:20 449 10.533 4.967
4155 2013-09-24 18:32:50 480.5 10.967 4.183
4156 2013-09-24 18:47:59 96 3.75 2.667
4157 2013-09-24 18:54:24 46.5 4.5 3.267
4158 2013-09-24 19:02:10 62 4.567 1.667
4159 2013-09-24 19:08:24 39 2.95 3.067
4160 2013-09-24 19:14:25 89.5 5.35 1.683
4161 2013-09-24 19:21:27 49.5 2.817 1.967
4162 2013-09-24 19:26:14 110 4.2 1.7
4163 2013-09-24 19:32:08 36 3.483 8.033
4164 2013-09-24 19:43:39 69.5 4.867 8
4165 2013-09-24 19:56:31 73 4.3 5.9
4166 2013-09-24 20:06:43 58 4.233 2.917
4167 2013-09-24 20:13:52 25.5 3.833 2.033
4168 2013-09-24 20:19:44 23.5 4.083 15.967
4169 2013-09-24 20:39:47 20 4.933 4.15
4170 2013-09-24 20:48:52 39.5 4.733 7.317
4171 2013-09-24 21:00:55 30 5.5 3.517
4172 2013-09-24 21:09:56 28 4.35 3.067
4173 2013-09-24 21:17:21 36.5 5.05 2.85
4174 2013-09-24 21:25:15 34.5 4.067 3.583
4175 2013-09-24 21:32:54 444 8.767 3.517
4176 2013-09-24 21:45:11 545 9.55 3.517
4177 2013-09-24 21:58:15 463 8.267 2.6
4178 2013-09-24 22:09:07 339 7.2 2.8
4179 2013-09-24 22:19:07 243.5 5.85 2.117
4180 2013-09-24 22:27:05 204 6.867 2.633
4181 2013-09-24 22:36:35 223 5.883 2.333
4182 2013-09-24 22:44:48 107 5.3 1.783
4183 2013-09-24 22:51:53 87.5 4.05 1.417
4184 2013-09-24 22:57:21 131 5.117 1.067
4185 2013-09-24 23:03:32 215.5 3.833 1.567
4186 2013-09-24 23:08:56 122 3.8 2.067
4187 2013-09-24 23:14:48 604.5 9.617 3.183
4188 2013-09-24 23:27:36 73.5 5.417 1.25
4189 2013-09-24 23:34:16 50 2.717 1.267
4190 2013-09-24 23:38:15 197.5 4.683 1.817
4191 2013-09-24 23:44:45 73.5 3.817 1.817
4192 2013-09-24 23:50:23 85 4.483 3.617
4193 2013-09-24 23:58:29 333.5 7.933 5.817
4194 2013-09-25 00:12:14 371.5 7.85 3.017
4195 2013-09-25 00:23:06 318 6.733 1.9
4196 2013-09-25 00:31:44 183.5 4.6 1.85
4197 2013-09-25 00:38:11 175.5 6 2.683
4198 2013-09-25 00:46:52 132 4.283 1.35
4199 2013-09-25 00:52:30 147.5 3.367 3.017
4200 2013-09-25 00:58:53 199 6.65 9.35
4201 2013-09-25 01:14:53 250.5 8.183 4.117
4202 2013-09-25 01:27:11 485 8.933 2.967
4203 2013-09-25 01:39:05 41.5 1.6 2.1
4204 2013-09-25 01:42:47 432 8.483 4.467
4205 2013-09-25 01:55:44 503 9.317 4.233
4206 2013-09-25 02:09:17 530.5 10.317 4.433
4207 2013-09-25 02:24:02 702 11.267 6.233
4208 2013-09-25 02:41:32 392.5 8.183 3.2
4209 2013-09-25 02:52:55 496.5 9.65 4.617
4210 2013-09-25 03:07:11 498 9.433 7.117
4211 2013-09-25 03:23:44 412.5 8.55 3.483
4212 2013-09-25 03:35:46 183.5 6.267 7.95
4213 2013-09-25 03:49:59 538 10.1 15.883
4214 2013-09-25 04:15:58 467.5 10.15 4.4
4215 2013-09-25 04:30:31 539 11.683 4.7
4216 2013-09-25 04:46:54 492 11.05 4.1
4217 2013-09-25 05:02:03 487.5 9.75 4.1
4218 2013-09-25 05:15:54 502.5 10.5 1.05
4219 2013-09-25 05:27:27 21 1.7 6
4220 2013-09-25 05:35:09 23.5 3.9 1.567
4221 2013-09-25 05:40:37 24 3.517 4.05
4222 2013-09-25 05:48:11 26 3.133 1.767
4223 2013-09-25 05:53:05 506.5 10.65 3.9
4224 2013-09-25 06:07:38 473.5 10.167 4.433
4225 2013-09-25 06:22:14 392.5 9.85 3.983
4226 2013-09-25 06:36:04 407.5 10.5 3.933
4227 2013-09-25 06:50:30 426.5 11.05 4.483
4228 2013-09-25 07:06:02 459.5 10.417 5.733
4229 2013-09-25 07:22:11 484 11.217 4.817
4230 2013-09-25 07:38:13 425 9.75 4.117
4231 2013-09-25 07:52:05 515.5 11.35 3.7
4232 2013-09-25 08:07:08 565.5 10.783 3.4
4233 2013-09-25 08:21:19 379.5 9.283 3.4
4234 2013-09-25 08:34:00 445.5 8.933 3.383
4235 2013-09-25 08:46:19 561 10.917 5.017
4236 2013-09-25 09:02:15 494.5 10.65 4.883
4237 2013-09-25 09:17:47 481.5 10.6 5.683
4238 2013-09-25 09:34:04 467.5 11.133 5.8
4239 2013-09-25 09:51:00 432 10.433 4.983
4240 2013-09-25 10:06:25 395.5 8.85 3.117
4241 2013-09-25 10:18:23 504 9.8 4.317
4242 2013-09-25 10:32:30 486 9.783 4.667
4243 2013-09-25 10:46:57 441 9.817 11.1
4244 2013-09-25 11:07:52 20 2.317 1.2
4245 2013-09-25 11:11:23 560.5 11.233 8.517
4246 2013-09-25 11:31:08 593.5 10.417 5.95
4247 2013-09-25 11:47:30 532.5 10.25 5.9
4248 2013-09-25 12:03:39 477 11.667 5.733
4249 2013-09-25 12:21:03 451 10 84.217
4250 2013-09-25 13:55:16 511 9.683 8.25
4251 2013-09-25 14:13:12 478 10.717 3.717
4252 2013-09-25 14:27:38 531 10.25 17.1
4253 2013-09-25 14:54:59 22 1.967 3.7
4254 2013-09-25 15:00:39 52 2.6 3.867
4255 2013-09-25 15:07:07 45.5 6.717 12.4
4256 2013-09-25 15:26:14 28 3.683 1.533
4257 2013-09-25 15:31:27 57.5 7.517 15.4
4258 2013-09-25 15:54:22 435.5 10.433 4.983
4259 2013-09-25 16:09:47 433 9.4 4.517
4260 2013-09-25 16:23:42 525 11.267 4.217
4261 2013-09-25 16:39:11 561.5 12.633 5.2
4262 2013-09-25 16:57:01 406 11.367 4.95
4263 2013-09-25 17:13:20 477.5 11.883 4.867
4264 2013-09-25 17:30:05 453.5 10.05 4.35
4265 2013-09-25 17:44:29 472 10.367 4.45
4266 2013-09-25 17:59:18 425 10.017 4.333
4267 2013-09-25 18:13:39 432 10.333 4.783
4268 2013-09-25 18:28:46 466 10.65 4.417
4269 2013-09-25 18:43:50 462 9.45 4.417
4270 2013-09-25 18:57:42 426.5 9.083 4.9
4271 2013-09-25 19:11:41 443.5 9.583 4.15
4272 2013-09-25 19:25:25 388.5 9.533 4.867
4273 2013-09-25 19:39:49 382.5 9.117 4.433
4274 2013-09-25 19:53:22 369.5 8.85 4.883
4275 2013-09-25 20:07:06 369 9.683 4.917
4276 2013-09-25 20:21:42 361.5 10.25 5.133
4277 2013-09-25 20:37:05 385.5 9.65 4.983
4278 2013-09-25 20:51:43 448.5 9.267 3.583
4279 2013-09-25 21:04:34 479.5 9.583 4.3
4280 2013-09-25 21:18:27 385.5 8.75 2.883
4281 2013-09-25 21:30:05 467.5 9.7 3.867
4282 2013-09-25 21:43:39 441.5 8.817 4.117
4283 2013-09-25 21:56:35 581.5 10.183 9.6
4284 2013-09-25 22:16:22 458 8.9 5.117
4285 2013-09-25 22:30:23 78 2.85 1.85
4286 2013-09-25 22:35:05 459 9.067 2.1
4287 2013-09-25 22:46:15 110.5 4.35 1.433
4288 2013-09-25 22:52:02 99.5 4.15 1.583
4289 2013-09-25 22:57:46 74.5 3.883 1.867
4290 2013-09-25 23:03:31 68 3.5 1.25
4291 2013-09-25 23:08:16 52 2.25 1.317
4292 2013-09-25 23:11:50 497 9.5 5.617
4293 2013-09-25 23:26:57 25 2.8 5.167
4294 2013-09-25 23:34:55 80.5 2.9 1.067
4295 2013-09-25 23:38:53 57.5 3.383 1.55
4296 2013-09-25 23:43:49 64.5 2.017 1.15
4297 2013-09-25 23:46:59 59.5 3.633 6.65
4298 2013-09-25 23:57:16 65 3.767 3.183
4299 2013-09-26 00:04:13 24 4.35 7.2
4300 2013-09-26 00:15:46 20 2.867 6.25
4301 2013-09-26 00:24:53 27.5 4.967 19.167
4302 2013-09-26 00:49:01 85 3.317 22.083
4303 2013-09-26 01:14:25 54.5 4.117 4.65
4304 2013-09-26 01:23:11 31 2.967 5.6
4305 2013-09-26 01:31:45 58.5 6.95 7.2
4306 2013-09-26 01:45:54 530 10.917 5.5
4307 2013-09-26 02:02:19 402.5 9.083 7.083
4308 2013-09-26 02:18:29 470 10.7 6.15
4309 2013-09-26 02:35:20 469.5 9.517 4.367
4310 2013-09-26 02:49:13 564.5 10.733 3.217
4311 2013-09-26 03:03:10 436.5 9.283 2.083
4312 2013-09-26 03:14:32 240 5.65 2.283
4313 2013-09-26 03:22:28 255.5 7.783 2.133
4314 2013-09-26 03:32:23 325 8.033 8.4
4315 2013-09-26 03:48:49 486 10.017 6.15
4316 2013-09-26 04:04:59 422.5 10.483 4.45
4317 2013-09-26 04:19:55 429.5 8.583 4.117
4318 2013-09-26 04:32:37 363.5 8.133 7.383
4319 2013-09-26 04:48:08 337.5 7.95 9.617
4320 2013-09-26 05:05:42 357.5 9.3 4.9
4321 2013-09-26 05:19:54 488 9.783 5.717
4322 2013-09-26 05:35:24 432.5 9.683 5.617
4323 2013-09-26 05:50:42 403.5 8.9 2.083
4324 2013-09-26 06:01:41 23.5 2.217 1.983
4325 2013-09-26 06:05:53 20 3.217 2.083
4326 2013-09-26 06:11:11 29 4.667 2.067
4327 2013-09-26 06:17:55 382 8.817 4.383
4328 2013-09-26 06:31:07 433 9.833 4.267
4329 2013-09-26 06:45:13 369 8.533 2.667
4330 2013-09-26 06:56:25 434.5 9.333 3.467
4331 2013-09-26 07:09:13 511 11.733 4.917
4332 2013-09-26 07:25:52 495 10.667 4.983
4333 2013-09-26 07:41:31 507.5 10.533 5.467
4334 2013-09-26 07:57:31 517 11.15 5.717
4335 2013-09-26 08:14:23 508 10.983 5.35
4336 2013-09-26 08:30:43 435.5 9.883 4.283
4337 2013-09-26 08:44:53 514.5 9.65 4.283
4338 2013-09-26 08:58:49 25.5 3.167 1
4339 2013-09-26 09:02:59 34 4.5 2.167
4340 2013-09-26 09:09:39 31 4.033 1.583
4341 2013-09-26 09:15:16 26.5 4.133 2.167
4342 2013-09-26 09:21:34 49 3.95 1.783
4343 2013-09-26 09:27:18 27 4.85 4.383
4344 2013-09-26 09:36:32 24 3 2.583
4345 2013-09-26 09:42:07 524.5 11.067 4.767
4346 2013-09-26 09:57:57 611.5 10.483 4.067
4347 2013-09-26 10:12:30 489 11.633 4.917
4348 2013-09-26 10:29:03 20.5 1.783 3.083
4349 2013-09-26 10:33:55 570 13.55 8.133
4350 2013-09-26 10:55:36 21.5 3.167 2.8
4351 2013-09-26 11:01:34 20 3.35 2.75
4352 2013-09-26 11:07:40 33 4.45 3.483
4353 2013-09-26 11:15:36 24 4.067 2.55
4354 2013-09-26 11:22:13 32.5 4.367 20.333
4355 2013-09-26 11:46:55 21 4.583 18.717
4356 2013-09-26 12:10:13 515.5 11.4 5.8
4357 2013-09-26 12:27:25 598 12.767 6.633
4358 2013-09-26 12:46:49 458 11.233 4.433
4359 2013-09-26 13:02:29 467 11.067 4.567
4360 2013-09-26 13:18:07 540.5 11.683 4.833
4361 2013-09-26 13:34:38 490.5 12.517 7.017
4362 2013-09-26 13:54:10 488 11.617 5.333
4363 2013-09-26 14:11:07 465.5 9.833 4.2
4364 2013-09-26 14:25:09 572 11.05 5.117
4365 2013-09-26 14:41:19 453 10.567 6.017
4366 2013-09-26 14:57:54 466 11.333 7.05
4367 2013-09-26 15:16:17 466 11.95 7.117
4368 2013-09-26 15:35:21 454 11.15 5.267
4369 2013-09-26 15:51:46 446 11.1 3.95
4370 2013-09-26 16:06:49 447.5 10.983 4.05
4371 2013-09-26 16:21:51 518 11.567 3.95
4372 2013-09-26 16:37:22 471.5 11.35 3.483
4373 2013-09-26 16:52:12 493 12.283 4.4
4374 2013-09-26 17:08:53 457.5 11.7 3.567
4375 2013-09-26 17:24:09 426 10.1 3.467
4376 2013-09-26 17:37:43 465.5 10.55 3.983
4377 2013-09-26 17:52:15 512 10.4 4.1
4378 2013-09-26 18:06:45 460 11.167 4.4
4379 2013-09-26 18:22:19 496 11.333 4.733
4380 2013-09-26 18:38:23 433.5 9.95 4.167
4381 2013-09-26 18:52:30 518.5 10.3 4.067
4382 2013-09-26 19:06:52 515.5 10.983 4.467
4383 2013-09-26 19:22:19 445.5 9.233 4.05
4384 2013-09-26 19:35:36 522.5 10.15 4.5
4385 2013-09-26 19:50:15 440 9.4 3.867
4386 2013-09-26 20:03:31 362.5 10.85 3.9
4387 2013-09-26 20:18:16 419.5 9 3.617
4388 2013-09-26 20:30:53 418.5 9.017 7.167
4389 2013-09-26 20:47:04 330.5 7.167 2.067
4390 2013-09-26 20:56:18 30 3.167 1.683
4391 2013-09-26 21:01:09 28.5 2.5 1.317
4392 2013-09-26 21:04:58 570 9.617 3.9
4393 2013-09-26 21:18:29 506.5 9.967 4.867
4394 2013-09-26 21:33:19 83.5 3.717 1.783
4395 2013-09-26 21:38:49 476 10.067 6.167
4396 2013-09-26 21:55:03 32 2.45 37.533
4397 2013-09-26 22:35:02 163.5 5.117 1.567
4398 2013-09-26 22:41:43 124.5 3.383 1.217
4399 2013-09-26 22:46:19 118 4.917 7.867
4400 2013-09-26 22:59:06 391 8.5 6.6
4401 2013-09-26 23:14:12 224.5 6.983 2.217
4402 2013-09-26 23:23:24 62.5 2.683 0.7
4403 2013-09-26 23:26:47 264 5.717 2.383
4404 2013-09-26 23:34:53 344.5 7.933 3.883
4405 2013-09-26 23:46:42 341.5 7.3 3.4
4406 2013-09-26 23:57:24 418 7.867 3.133
4407 2013-09-27 00:08:24 210.5 5.467 3
4408 2013-09-27 00:16:52 305 6.867 3.367
4409 2013-09-27 00:27:06 479.5 8.533 1.717
4410 2013-09-27 00:37:21 102 2.117 2.483
4411 2013-09-27 00:41:57 550.5 9.5 4.35
4412 2013-09-27 00:55:48 508.5 9.367 4.533
4413 2013-09-27 01:09:42 588.5 9.717 4.9
4414 2013-09-27 01:24:19 543 9.883 4.2
4415 2013-09-27 01:38:24 396 8.417 3.717
4416 2013-09-27 01:50:32 393.5 7.4 2.917
4417 2013-09-27 02:00:51 397.5 7.633 3.25
4418 2013-09-27 02:11:44 308.5 6.25 1.717
4419 2013-09-27 02:19:42 301.5 5.15 2.617
4420 2013-09-27 02:27:28 321 6.117 2.467
4421 2013-09-27 02:36:03 302.5 6.5 2.317
4422 2013-09-27 02:44:52 282 8.267 3.6
4423 2013-09-27 02:56:44 154.5 6.167 3.133
4424 2013-09-27 03:06:02 198.5 5.6 2.433
4425 2013-09-27 03:14:04 200.5 5.75 2.7
4426 2013-09-27 03:22:31 325 7 5.683
4427 2013-09-27 03:35:12 468 8.767 3.467
4428 2013-09-27 03:47:26 441.5 8.367 9.6
4429 2013-09-27 04:05:24 28.5 3.65 6.85
4430 2013-09-27 04:15:54 55.5 5.417 2.867
4431 2013-09-27 04:24:11 48 5.317 19.767
4432 2013-09-27 04:49:16 25.5 4.883 20.1
4433 2013-09-27 05:14:15 35.5 5.4 1.917
4434 2013-09-27 05:21:34 76 6.383 3.633
4435 2013-09-27 05:31:35 306 7.617 12.517
4436 2013-09-27 05:51:43 474.5 9.367 4
4437 2013-09-27 06:05:05 401 8.5 4.317
4438 2013-09-27 06:17:54 384.5 8.15 11.367
4439 2013-09-27 06:37:25 344 7.717 4.4
4440 2013-09-27 06:49:32 310 8.7 7.633
4441 2013-09-27 07:05:52 32.5 2.25 2.367
4442 2013-09-27 07:10:29 44 3.1 1.483
4443 2013-09-27 07:15:04 411 9.95 13.933
4444 2013-09-27 07:38:57 500.5 10.667 3.25
4445 2013-09-27 07:52:52 48.5 3.983 2.033
4446 2013-09-27 07:58:53 28.5 2.633 2.283
4447 2013-09-27 08:03:48 43.5 5.85 4.05
4448 2013-09-27 08:13:42 38 5.25 5.833
4449 2013-09-27 08:24:47 44.5 6.45 7.1
4450 2013-09-27 08:38:20 41 4.867 3.167
4451 2013-09-27 08:46:22 33 5.083 9.1
4452 2013-09-27 09:00:33 26 2.35 1.35
4453 2013-09-27 09:04:15 33.5 4.6 2.467
4454 2013-09-27 09:11:19 24.5 4.4 2.383
4455 2013-09-27 09:18:06 22 2.9 1.733
4456 2013-09-27 09:22:44 31.5 2.833 1.817
4457 2013-09-27 09:27:23 47.5 5.133 4.067
4458 2013-09-27 09:36:35 22 2.917 1.883
4459 2013-09-27 09:41:23 30 3.867 3.1
4460 2013-09-27 09:48:21 48 6.35 1.917
4461 2013-09-27 09:56:37 37.5 4.65 2.083
4462 2013-09-27 10:03:21 45.5 5.333 2.233
4463 2013-09-27 10:10:55 28.5 4.267 3.483
4464 2013-09-27 10:18:40 29.5 5.85 5.033
4465 2013-09-27 10:29:33 531 13.2 6.133
4466 2013-09-27 10:48:53 513 11 3.067
4467 2013-09-27 11:02:57 24.5 3.95 2.117
4468 2013-09-27 11:09:01 30 3.133 2.583
4469 2013-09-27 11:14:44 479.5 12.767 4.85
4470 2013-09-27 11:32:21 435 11.3 4.167
4471 2013-09-27 11:47:49 466.5 11 5.567
4472 2013-09-27 12:04:23 519 13.183 6.533
4473 2013-09-27 12:24:06 449.5 11.967 5.85
4474 2013-09-27 12:41:55 455.5 10.55 5.4
4475 2013-09-27 12:57:52 446.5 11.817 6.733
4476 2013-09-27 13:16:25 471 12.2 7.367
4477 2013-09-27 13:35:59 470.5 11.233 9.783
4478 2013-09-27 13:57:00 478 10.733 5.517
4479 2013-09-27 14:13:15 463 11.283 5.367
4480 2013-09-27 14:29:54 444 10.417 5.533
4481 2013-09-27 14:45:51 493 11.467 5.183
4482 2013-09-27 15:02:30 465 10.983 4.783
4483 2013-09-27 15:18:16 422.5 10.867 4.333
4484 2013-09-27 15:33:28 465 10.633 5.783
4485 2013-09-27 15:49:53 495 12.333 7.333
4486 2013-09-27 16:09:33 487 10.017 4.367
4487 2013-09-27 16:23:56 405.5 11.433 3.417
4488 2013-09-27 16:38:47 51 3.417 1.833
4489 2013-09-27 16:44:02 74.5 5.067 2.067
4490 2013-09-27 16:51:10 83.5 4.8 2.317
4491 2013-09-27 16:58:17 53 5.367 2.733
4492 2013-09-27 17:06:23 37 5.467 1.8
4493 2013-09-27 17:13:39 21 6.133 1.833
4494 2013-09-27 17:21:37 38 6.267 2.883
4495 2013-09-27 17:30:46 23.5 3.2 1.533
4496 2013-09-27 17:35:30 24 5 1.983
4497 2013-09-27 17:42:29 29.5 1.933 14.417
4498 2013-09-27 17:58:50 533 11.117 4.283
4499 2013-09-27 18:14:14 493.5 10.417 4.8
4500 2013-09-27 18:29:27 431.5 10.217 5.717
4501 2013-09-27 18:45:23 457 11.467 4.9
4502 2013-09-27 19:01:45 401.5 11.2 4.933
4503 2013-09-27 19:17:53 402 10.833 4.283
4504 2013-09-27 19:33:00 394.5 10.283 4.417
4505 2013-09-27 19:47:42 405.5 10.1 3.133
4506 2013-09-27 20:00:56 385.5 10.467 4.467
4507 2013-09-27 20:15:52 403.5 9.367 3.2
4508 2013-09-27 20:28:26 355.5 9.717 5.25
4509 2013-09-27 20:43:24 23.5 2.85 0.7
4510 2013-09-27 20:46:57 38 4.283 13.75
4511 2013-09-27 21:04:59 23 2.167 4.617
4512 2013-09-27 21:11:46 628 11.967 4.417
4513 2013-09-27 21:28:09 712.5 12.417 2.45
4514 2013-09-27 21:43:01 26.5 2.2 4.067
4515 2013-09-27 21:49:17 30 3.817 1.9
4516 2013-09-27 21:55:00 24 3.8 5.167
4517 2013-09-27 22:03:58 20.5 3.633 4.267
4518 2013-09-27 22:11:52 23.5 3.85 2.017
4519 2013-09-27 22:17:44 30 6.133 4.867
4520 2013-09-27 22:28:44 33 4.85 2.583
4521 2013-09-27 22:36:10 26.5 4.517 2.05
4522 2013-09-27 22:42:44 31 4.817 3.617
4523 2013-09-27 22:51:10 20 3.2 1.167
4524 2013-09-27 22:55:32 20 2.217 1.5
4525 2013-09-27 22:59:15 26.5 3.2 1.85
4526 2013-09-27 23:04:18 24 3.633 4.75
4527 2013-09-27 23:12:41 40 1.617 1.767
4528 2013-09-27 23:16:04 610.5 13.183 3.983
4529 2013-09-27 23:33:14 498.5 11.567 3.8
4530 2013-09-27 23:48:36 427.5 10.083 3.083
4531 2013-09-28 00:01:46 449.5 8.533 2.75
4532 2013-09-28 00:13:03 485 11.283 3.833
4533 2013-09-28 00:28:10 545 10.7 2.717
4534 2013-09-28 00:41:35 589.5 12.05 1.983
4535 2013-09-28 00:55:37 39 1.083 2.233
4536 2013-09-28 00:58:56 516.5 10.2 3.717
4537 2013-09-28 01:12:51 430 10.45 3.783
4538 2013-09-28 01:27:05 418.5 9.717 3.183
4539 2013-09-28 01:39:59 445.5 8.983 15.283
4540 2013-09-28 02:04:15 24.5 4.517 50.567
4541 2013-09-28 02:59:20 22.5 2.983 1.55
4542 2013-09-28 03:03:52 31 3.717 22.1
4543 2013-09-28 03:29:41 21 3.317 14.433
4544 2013-09-28 03:47:26 24 3.167 6.1
4545 2013-09-28 03:56:42 675 11.783 4.5
4546 2013-09-28 04:12:59 613 13.867 5.6
4547 2013-09-28 04:32:27 582.5 11.683 4.933
4548 2013-09-28 04:49:04 538 11.983 6.7
4549 2013-09-28 05:07:45 655 12.667 5.35
4550 2013-09-28 05:25:46 595 12.8 5.1
4551 2013-09-28 05:43:40 506.5 12.217 4.267
4552 2013-09-28 06:00:09 471.5 9.383 3.75
4553 2013-09-28 06:13:17 415.5 11.033 4.917
4554 2013-09-28 06:29:14 441 9.8 3.783
4555 2013-09-28 06:42:49 497.5 10.15 4.2
4556 2013-09-28 06:57:10 455.5 10.05 5.133
4557 2013-09-28 07:12:21 378.5 10.95 5.433
4558 2013-09-28 07:28:44 468 11.817 5.1
4559 2013-09-28 07:45:39 475 10.2 4.967
4560 2013-09-28 08:00:49 436 9.667 4.5
4561 2013-09-28 08:14:59 455 9.9 4.35
4562 2013-09-28 08:29:14 389.5 9.35 3.4
4563 2013-09-28 08:41:59 510.5 12.133 9.65
4564 2013-09-28 09:03:46 427.5 12 6.583
4565 2013-09-28 09:22:21 457.5 11.533 4.733
4566 2013-09-28 09:38:37 447 10.717 5.233
4567 2013-09-28 09:54:34 433.5 9.85 5.1
4568 2013-09-28 10:09:31 480.5 11.85 5.6
4569 2013-09-28 10:26:58 494 11.317 5.9
4570 2013-09-28 10:44:11 498 10.067 4.933
4571 2013-09-28 10:59:11 498.5 11.117 4.9
4572 2013-09-28 11:15:12 460.5 10.7 3.933
4573 2013-09-28 11:29:50 440.5 11.267 4.183
4574 2013-09-28 11:45:17 435.5 9.917 8.25
4575 2013-09-28 12:03:27 623.5 12.15 6.6
4576 2013-09-28 12:22:12 490 11.467 6.4
4577 2013-09-28 12:40:04 475.5 11.783 12.917
4578 2013-09-28 13:04:46 64.5 6 2.5
4579 2013-09-28 13:13:16 23 2.9 6.05
4580 2013-09-28 13:22:13 557 11.467 14.783
4581 2013-09-28 13:48:28 482.5 11.683 41.267
4582 2013-09-28 14:41:25 103 4.917 21.017
4583 2013-09-28 15:07:21 535 11.8 7.7
4584 2013-09-28 15:26:51 553 11.6 4.817
4585 2013-09-28 15:43:16 503.5 11.65 4.817
4586 2013-09-28 15:59:44 592.5 11.933 3.85
4587 2013-09-28 16:15:31 550 10.65 5.367
4588 2013-09-28 16:31:32 656.5 11.3 4.017
4589 2013-09-28 16:46:51 476 10.817 4.433
4590 2013-09-28 17:02:06 547.5 10.8 4.5
4591 2013-09-28 17:17:24 471.5 9.783 3.55
4592 2013-09-28 17:30:44 507.5 10.45 4.617
4593 2013-09-28 17:45:48 569.5 12.283 5.083
4594 2013-09-28 18:03:10 725 12.233 5.2
4595 2013-09-28 18:20:36 577.5 11.733 6.45
4596 2013-09-28 18:38:47 494.5 10.567 3.95
4597 2013-09-28 18:53:18 523.5 11.167 4.633
4598 2013-09-28 19:09:06 439.5 9.867 6.833
4599 2013-09-28 19:25:48 425.5 9.917 5.517
4600 2013-09-28 19:41:14 613 11.75 5.283
4601 2013-09-28 19:58:16 575.5 11.7 5.5
4602 2013-09-28 20:15:28 292.5 8.583 13.3
4603 2013-09-28 20:37:21 71.5 6.4 6.683
4604 2013-09-28 20:50:26 318.5 9.233 1.967
4605 2013-09-28 21:01:38 70.5 1.767 1.583
4606 2013-09-28 21:04:59 125 6.417 1.8
4607 2013-09-28 21:13:12 143 5.967 2.817
4608 2013-09-28 21:21:59 68.5 3.65 0.017
4609 2013-09-28 21:25:39 25 0.717 1.7
4610 2013-09-28 21:28:04 84 4.65 1.3
4611 2013-09-28 21:34:01 77 3.733 1.45
4612 2013-09-28 21:39:12 73.5 4.333 1.1
4613 2013-09-28 21:44:38 20 0.55 3.767
4614 2013-09-28 21:48:57 630.5 11.833 4.583
4615 2013-09-28 22:05:22 50 2.967 1.633
4616 2013-09-28 22:09:58 54.5 2.15 0.583
4617 2013-09-28 22:12:42 52.5 1.667 1.1
4618 2013-09-28 22:15:28 277 7.317 3.217
4619 2013-09-28 22:26:00 172.5 6.15 2.117
4620 2013-09-28 22:34:16 47 4.033 2.083
4621 2013-09-28 22:40:23 185.5 5.567 2.233
4622 2013-09-28 22:48:11 80.5 4.983 2.333
4623 2013-09-28 22:55:30 76 4 1.417
4624 2013-09-28 23:00:55 23.5 2.833 1.367
4625 2013-09-28 23:05:07 54.5 3.1 1.45
4626 2013-09-28 23:09:40 64 3.217 2.3
4627 2013-09-28 23:15:11 429 10.867 13.567
4628 2013-09-28 23:39:37 479.5 11.733 1.917
4629 2013-09-28 23:53:16 53.5 3.133 2.85
4630 2013-09-28 23:59:15 467.5 9.867 1.683
4631 2013-09-29 00:10:48 85.5 4.933 0.933
4632 2013-09-29 00:16:40 31.5 1.317 1.333
4633 2013-09-29 00:19:19 61 3.6 1.217
4634 2013-09-29 00:24:08 59.5 3.067 2.55
4635 2013-09-29 00:29:45 419.5 10.583 2.35
4636 2013-09-29 00:42:41 73.5 3.2 1.167
4637 2013-09-29 00:47:03 109 3.717 1.1
4638 2013-09-29 00:51:52 58.5 3.083 0.35
4639 2013-09-29 00:55:18 20 0.683 0.917
4640 2013-09-29 00:56:54 74.5 3.967 2.683
4641 2013-09-29 01:03:33 396.5 9.967 18.933
4642 2013-09-29 01:32:27 32.5 4.517 1.733
4643 2013-09-29 01:38:42 28 2.417 9.333
4644 2013-09-29 01:50:27 70 4.267 1.35
4645 2013-09-29 01:56:04 64 2.633 2.567
4646 2013-09-29 02:01:16 379 9.083 8.6
4647 2013-09-29 02:18:57 378 9.683 7.35
4648 2013-09-29 02:35:59 379 9.633 3.7
4649 2013-09-29 02:49:19 374 9.4 4.05
4650 2013-09-29 03:02:46 372.5 8.817 3.75
4651 2013-09-29 03:15:20 372 9.367 2.75
4652 2013-09-29 03:27:27 120.5 3.8 1.817
4653 2013-09-29 03:33:04 157.5 6.717 2.383
4654 2013-09-29 03:42:10 187.5 6.033 2.1
4655 2013-09-29 03:50:18 161 6.383 2.733
4656 2013-09-29 03:59:25 274.5 6.767 3.55
4657 2013-09-29 04:09:44 362 7.7 1.95
4658 2013-09-29 04:19:23 140 4.817 2.917
4659 2013-09-29 04:27:07 331.5 6.983 2.1
4660 2013-09-29 04:36:12 245 6.4 2.667
4661 2013-09-29 04:45:16 337 7.133 3.383
4662 2013-09-29 04:55:47 323 8.133 3.383
4663 2013-09-29 05:07:18 323 8.45 3.5
4664 2013-09-29 05:19:15 321.5 8.7 3.317
4665 2013-09-29 05:31:16 322.5 8.45 3.3
4666 2013-09-29 05:43:01 325 8 3.35
4667 2013-09-29 05:54:22 330.5 8.95 3.667
4668 2013-09-29 06:06:59 341 9.017 3.2
4669 2013-09-29 06:19:12 338.5 7.767 3.083
4670 2013-09-29 06:30:03 341.5 8.1 3.167
4671 2013-09-29 06:41:19 341.5 9.067 5.15
4672 2013-09-29 06:55:32 31.5 2.25 1.483
4673 2013-09-29 06:59:16 24.5 3.217 1.683
4674 2013-09-29 07:04:10 49 4.367 2.317
4675 2013-09-29 07:10:51 57 3.417 4.283
4676 2013-09-29 07:18:33 22 2.483 6.967
4677 2013-09-29 07:28:00 30 4.567 18.25
4678 2013-09-29 07:50:49 34 5.1 2.467
4679 2013-09-29 07:58:23 26 4.717 0.95
4680 2013-09-29 08:04:03 50 3.267 5.1
4681 2013-09-29 08:12:25 89 5.483 5.4
4682 2013-09-29 08:23:18 350 10.4 9.533
4683 2013-09-29 08:43:14 377 9.767 6.167
4684 2013-09-29 08:59:10 388.5 9.317 3.5
4685 2013-09-29 09:11:59 391.5 11.183 95.667
4686 2013-09-29 10:58:50 23 3.35 1.733
4687 2013-09-29 11:03:55 22 3.817 8.05
4688 2013-09-29 11:15:47 37 5.617 2.533
4689 2013-09-29 11:23:56 22.5 5.067 2.617
4690 2013-09-29 11:31:37 25 4.967 2.983
4691 2013-09-29 11:39:34 25.5 4.883 3.117
4692 2013-09-29 11:47:34 27 5.183 2.617
4693 2013-09-29 11:55:22 28.5 4.217 9.467
4694 2013-09-29 12:09:03 33 6.167 3.033
4695 2013-09-29 12:18:15 22 4.05 6.017
4696 2013-09-29 12:28:19 24.5 4.1 26
4697 2013-09-29 12:58:25 478 12.683 9.9
4698 2013-09-29 13:21:00 420.5 12.867 8.25
4699 2013-09-29 13:42:07 439 13.3 11.683
4700 2013-09-29 14:07:06 28 3.783 2
4701 2013-09-29 14:12:53 488.5 14.633 3.467
4702 2013-09-29 14:30:59 35 3.433 3.067
4703 2013-09-29 14:37:29 45.5 4.8 1.8
4704 2013-09-29 14:44:05 42 4.767 9.967
4705 2013-09-29 14:58:49 26.5 3 5.317
4706 2013-09-29 15:07:08 25.5 3.733 3.3
4707 2013-09-29 15:14:10 23.5 3.067 17.583
4708 2013-09-29 15:34:49 23.5 4.783 12.067
4709 2013-09-29 15:51:40 20 3.1 8.4
4710 2013-09-29 16:03:10 376.5 12.033 4.083
4711 2013-09-29 16:19:17 415.5 13.2 10.317
4712 2013-09-29 16:42:48 447 14.133 5.133
4713 2013-09-29 17:02:04 466.5 13.817 6.083
4714 2013-09-29 17:21:58 438 13.65 6.35
4715 2013-09-29 17:41:58 447 12.533 4.3
4716 2013-09-29 17:58:48 454 12.733 4.567
4717 2013-09-29 18:16:06 476 13.067 6.883
4718 2013-09-29 18:36:03 503 12.05 7.983
4719 2013-09-29 18:56:05 514.5 12.783 6.2
4720 2013-09-29 19:15:04 517 11.5 4.833
4721 2013-09-29 19:31:24 508.5 11.9 5.033
4722 2013-09-29 19:48:20 456.5 10.5 3.95
4723 2013-09-29 20:02:47 408 11.05 3.867
4724 2013-09-29 20:17:42 410.5 11.3 5.2
4725 2013-09-29 20:34:12 451.5 10.917 5.5
4726 2013-09-29 20:50:37 452 10.1 4.233
4727 2013-09-29 21:04:57 315.5 8.433 2.717
4728 2013-09-29 21:16:06 250 8.433 2.817
4729 2013-09-29 21:27:21 149.5 6.667 2.45
4730 2013-09-29 21:36:28 144 5.017 1.4
4731 2013-09-29 21:42:53 115.5 5.267 1.583
4732 2013-09-29 21:49:44 123 4.1 1.283
4733 2013-09-29 21:55:07 111 4.633 1.9
4734 2013-09-29 22:01:39 140 5.517 1.583
4735 2013-09-29 22:08:45 88.5 4.75 1.733
4736 2013-09-29 22:15:14 341.5 9.25 1.717
4737 2013-09-29 22:26:12 84 3.717 1.633
4738 2013-09-29 22:31:33 87.5 3.383 1.083
4739 2013-09-29 22:36:01 60 3.7 0.95
4740 2013-09-29 22:40:40 71.5 3.3 1.583
4741 2013-09-29 22:45:33 109.5 4.6 0.983
4742 2013-09-29 22:51:08 62.5 2.117 0.817
4743 2013-09-29 22:54:04 22.5 0.833 1.083
4744 2013-09-29 22:55:59 226.5 7.817 1.6
4745 2013-09-29 23:05:24 99 4.3 1.033
4746 2013-09-29 23:10:44 90.5 4.683 1.7
4747 2013-09-29 23:17:07 107 6.717 1.6
4748 2013-09-29 23:25:26 99 4.933 1.05
4749 2013-09-29 23:31:25 69 4.95 1.883
4750 2013-09-29 23:38:15 51.5 3.533 2.117
4751 2013-09-29 23:43:54 525.5 9.817 2.55
4752 2013-09-29 23:56:16 44.5 2.65 2.25
4753 2013-09-30 00:01:10 21 3.033 6.617
4754 2013-09-30 00:10:49 197.5 6.217 2.767
4755 2013-09-30 00:19:48 226.5 7.667 3.2
4756 2013-09-30 00:30:40 201.5 7.267 1.617
4757 2013-09-30 00:39:33 116.5 4.8 2.067
4758 2013-09-30 00:46:25 265 6.35 0.783
4759 2013-09-30 00:53:33 55.5 1.483 1.167
4760 2013-09-30 00:56:12 91 3.283 1.383
4761 2013-09-30 01:00:52 35.5 2.35 2.7
4762 2013-09-30 01:05:55 525 10.367 4.217
4763 2013-09-30 01:20:30 557 11.75 3.983
4764 2013-09-30 01:36:14 549.5 11.1 3.75
4765 2013-09-30 01:51:05 673.5 12.033 5
4766 2013-09-30 02:08:07 448.5 10.967 4.067
4767 2013-09-30 02:23:09 522 10.933 4.067
4768 2013-09-30 02:38:09 391.5 11.067 4.083
4769 2013-09-30 02:53:18 454 11.433 3.55
4770 2013-09-30 03:08:17 438 11.233 4.383
4771 2013-09-30 03:23:54 609.5 12.133 3.483
4772 2013-09-30 03:39:31 331.5 8.917 1.683
4773 2013-09-30 03:50:07 83.5 2.383 1.533
4774 2013-09-30 03:54:02 320.5 9.833 4.85
4775 2013-09-30 04:08:43 468.5 10.867 4.433
4776 2013-09-30 04:24:01 366.5 9.383 2.117
4777 2013-09-30 04:35:31 109 5.167 3.2
4778 2013-09-30 04:43:53 448 11.267 4.25
4779 2013-09-30 04:59:24 506 11.1 4.4
4780 2013-09-30 05:14:54 537 10.833 3.533
4781 2013-09-30 05:29:16 501 12.433 4.217
4782 2013-09-30 05:45:55 453.5 11.6 3.783
4783 2013-09-30 06:01:18 406 10.233 4.433
4784 2013-09-30 06:15:58 474.5 10.933 3.717
4785 2013-09-30 06:30:37 425 10.75 4.283
4786 2013-09-30 06:45:39 363.5 9.817 3.483
4787 2013-09-30 06:58:57 324 9.433 4.033
4788 2013-09-30 07:12:25 369 11.6 5.467
4789 2013-09-30 07:29:29 381 10.467 5.067
4790 2013-09-30 07:45:01 425 11.35 3.95
4791 2013-09-30 08:00:19 441.5 11.283 5.05
4792 2013-09-30 08:16:39 490 11.283 3.917
4793 2013-09-30 08:31:51 473 11.867 5.45
4794 2013-09-30 08:49:10 449.5 11.267 4.083
4795 2013-09-30 09:04:31 445.5 10.917 5.817
4796 2013-09-30 09:21:15 432.5 11.117 5.133
4797 2013-09-30 09:37:30 617 12.95 4.617
4798 2013-09-30 09:55:04 483 12.767 5.017
4799 2013-09-30 10:12:51 643.5 11.85 5.383
4800 2013-09-30 10:30:05 502.5 12.783 7.35
4801 2013-09-30 10:50:13 522 12.033 6.1
4802 2013-09-30 11:08:21 476.5 10.967 4.017
4803 2013-09-30 11:23:20 548.5 12.067 4.35
4804 2013-09-30 11:39:45 429.5 11.117 3.55
4805 2013-09-30 11:54:25 459.5 11.267 3.917
4806 2013-09-30 12:09:36 482 12.567 4.183
4807 2013-09-30 12:26:21 497.5 10.583 4.05
4808 2013-09-30 12:40:59 468.5 11.2 6.1
4809 2013-09-30 12:58:17 500.5 12.65 5.467
4810 2013-09-30 13:16:24 460 10.567 6.333
4811 2013-09-30 13:33:18 512.5 10.7 5.25
4812 2013-09-30 13:49:15 463 10.683 5.6
4813 2013-09-30 14:05:32 41.5 3.95 2.1
4814 2013-09-30 14:11:35 587.5 11.967 6
4815 2013-09-30 14:29:33 36.5 1.85 1.683
4816 2013-09-30 14:33:05 41.5 7.083 2.317
4817 2013-09-30 14:42:29 607.5 12.117 5.617
4818 2013-09-30 15:00:13 620.5 12.067 9.133
4819 2013-09-30 15:21:25 46 5.6 3.983
4820 2013-09-30 15:31:00 56.5 7.45 5.017
4821 2013-09-30 15:43:28 36 7.217 1.9
4822 2013-09-30 15:52:35 28.5 5.167 1.783
4823 2013-09-30 15:59:32 30 3.967 1.45
4824 2013-09-30 16:04:57 33.5 4.817 1.95
4825 2013-09-30 16:11:43 20.5 4.067 1.917
4826 2013-09-30 16:17:42 21.5 5.467 2.217
4827 2013-09-30 16:25:23 31 6.033 3.183
4828 2013-09-30 16:34:36 36 4.283 3.667
4829 2013-09-30 16:42:33 37 5.317 8.9
4830 2013-09-30 16:56:46 429 12.55 5.1
4831 2013-09-30 17:14:25 425 10.85 6.333
4832 2013-09-30 17:31:36 457 12.033 4.5
4833 2013-09-30 17:48:08 770.5 13.617 5.8
4834 2013-09-30 18:07:33 412.5 12.667 5.067
4835 2013-09-30 18:25:17 414.5 10.967 4.6
4836 2013-09-30 18:40:51 617 11.25 4.433
4837 2013-09-30 18:56:32 429 11.4 3.917
4838 2013-09-30 19:11:51 425.5 10.85 4.217
4839 2013-09-30 19:26:55 612 12.733 4.217
4840 2013-09-30 19:43:52 340 11.767 4.283
4841 2013-09-30 19:59:55 374 10.7 3.933
4842 2013-09-30 20:14:33 408.5 10.65 3.133
4843 2013-09-30 20:28:20 387.5 9.083 3.083
4844 2013-09-30 20:40:30 549 10.717 3.083
4845 2013-09-30 20:54:18 413.5 10.933 3.75
4846 2013-09-30 21:08:59 249.5 8.167 2.9
4847 2013-09-30 21:20:03 232.5 8.5 2.783
4848 2013-09-30 21:31:20 150 4.517 1.517
4849 2013-09-30 21:37:22 178.5 6.333 2.283
4850 2013-09-30 21:45:59 130 5.617 2.433
4851 2013-09-30 21:54:02 211.5 6.35 7.867
4852 2013-09-30 22:08:15 36 2.05 0.533
4853 2013-09-30 22:10:50 52.5 1.717 2.833
4854 2013-09-30 22:15:23 573.5 11.617 3.75
4855 2013-09-30 22:30:45 74.5 1.633 1.483
4856 2013-09-30 22:33:52 596.5 11.8 4.4
4857 2013-09-30 22:50:04 610.5 12.7 1.8
4858 2013-09-30 23:04:34 80.5 2.75 2.767
4859 2013-09-30 23:10:05 646 11.567 5.383
4860 2013-09-30 23:27:02 99 4.883 1.883
4861 2013-09-30 23:33:48 359.5 8.833 4.217
4862 2013-09-30 23:46:51 96 3.3 1.967
4863 2013-09-30 23:52:07 709.5 13.333 6.033
4864 2013-10-01 00:11:29 693 13.067 4.65
4865 2013-10-01 00:29:12 79.5 3.667 2.417
4866 2013-10-01 00:35:17 501.5 12.05 2.45
4867 2013-10-01 00:49:47 27 1.1 2.9
4868 2013-10-01 00:53:47 564 11.483 44.283
4869 2013-10-01 01:49:33 547.5 11.133 7.967
4870 2013-10-01 02:08:39 457.5 10.95 3.55
4871 2013-10-01 02:23:09 98.5 3.1 2.25
4872 2013-10-01 02:28:30 596.5 13.717 4.75
4873 2013-10-01 02:46:58 22.5 1.333 1.2
4874 2013-10-01 02:49:30 542 13.117 3.583
4875 2013-10-01 03:06:12 483 11.3 4.017
4876 2013-10-01 03:21:31 631 11.633 2.583
4877 2013-10-01 03:35:44 103.5 4.4 2.55
4878 2013-10-01 03:42:41 356.5 10.3 3.533
4879 2013-10-01 03:56:31 531 10.867 2
4880 2013-10-01 04:09:23 99.5 2.15 1.017
4881 2013-10-01 04:12:33 138 3.217 1.95
4882 2013-10-01 04:17:43 441.5 9.9 3.65
4883 2013-10-01 04:31:16 505 10.9 4.917
4884 2013-10-01 04:47:05 502.5 11.317 5.417
4885 2013-10-01 05:03:49 447 10.483 3.617
4886 2013-10-01 05:17:55 495 11.733 3.85
4887 2013-10-01 05:33:30 378 8.517 2.233
4888 2013-10-01 05:44:15 387 10.2 2.933
4889 2013-10-01 05:57:23 485.5 10.733 3.4
4890 2013-10-01 06:11:31 370.5 9.367 2.367
4891 2013-10-01 06:23:15 375 10.6 3.383
4892 2013-10-01 06:37:14 395 10.583 3.533
4893 2013-10-01 06:51:21 462 10.267 3.783
4894 2013-10-01 07:05:24 366.5 11.367 3.667
4895 2013-10-01 07:20:26 335 10.467 4.267
4896 2013-10-01 07:35:10 347.5 10.283 4.517
4897 2013-10-01 07:49:58 392 10.75 4.55
4898 2013-10-01 08:05:16 412 11.717 3.9
4899 2013-10-01 08:20:53 392.5 9.9 4.033
4900 2013-10-01 08:34:49 413.5 10.5 3.733
4901 2013-10-01 08:49:03 526.5 11.083 4.283
4902 2013-10-01 09:04:25 414.5 11.517 3.55
4903 2013-10-01 09:19:29 439.5 11.317 4.367
4904 2013-10-01 09:35:10 454.5 11.583 3.75
4905 2013-10-01 09:50:30 449.5 11.5 4.85
4906 2013-10-01 10:06:51 417.5 10.833 5.017
4907 2013-10-01 10:22:42 455.5 11.217 7.017
4908 2013-10-01 10:40:56 472.5 10.817 9.2
4909 2013-10-01 11:00:57 450.5 10.667 7.017
4910 2013-10-01 11:18:38 526.5 11.983 6.65
4911 2013-10-01 11:37:16 468.5 12.8 4.367
4912 2013-10-01 11:54:26 427 10.783 2.55
4913 2013-10-01 12:07:46 30 2.583 1.667
4914 2013-10-01 12:12:01 502.5 11.417 4.817
4915 2013-10-01 12:28:15 510.5 10.633 4.8
4916 2013-10-01 12:43:41 498 12.65 4.833
4917 2013-10-01 13:01:10 445.5 12.017 4.767
4918 2013-10-01 13:17:57 474 11.633 4.333
4919 2013-10-01 13:33:55 556 12.533 4.967
4920 2013-10-01 13:51:25 599.5 13.367 4.3
4921 2013-10-01 14:09:05 393.5 11.567 3.75
4922 2013-10-01 14:24:24 465 11.267 6.333
4923 2013-10-01 14:42:00 502.5 11.533 4.917
4924 2013-10-01 14:58:27 432 10.567 4.267
4925 2013-10-01 15:13:17 557.5 11.467 3.817
4926 2013-10-01 15:28:34 456 11.067 3.917
4927 2013-10-01 15:43:33 379 10.833 4.583
4928 2013-10-01 15:58:58 453 11.917 6.117
4929 2013-10-01 16:17:00 459.5 11.1 6.017
4930 2013-10-01 16:34:07 420 10.917 90.333
4931 2013-10-01 18:15:22 402 10.6 22.583
4932 2013-10-01 18:48:33 82 3.95 35.717
4933 2013-10-01 19:28:13 21.5 2.9 1.683
4934 2013-10-01 19:32:48 36 4.767 1.567
4935 2013-10-01 19:39:08 23.5 2.45 15.817
4936 2013-10-01 19:57:24 58 3.9 2.15
4937 2013-10-01 20:03:27 50 3.233 5.483
4938 2013-10-01 20:12:10 22 4.783 16.283
4939 2013-10-01 20:33:14 460.5 11.95 3.333
4940 2013-10-01 20:48:31 450 12.167 2.233
4941 2013-10-01 21:02:55 154.5 4.683 3.55
4942 2013-10-01 21:11:09 470 11.733 11.933
4943 2013-10-01 21:34:49 503 11.067 2.95
4944 2013-10-01 21:48:50 35 3.283 2.783
4945 2013-10-01 21:54:54 63 4.283 0.95
4946 2013-10-01 22:00:08 33.5 1.833 1.667
4947 2013-10-01 22:03:38 23 3.1 1.35
4948 2013-10-01 22:08:05 25 2.3 2.05
4949 2013-10-01 22:12:26 531 11.517 4.067
4950 2013-10-01 22:28:01 473 10.983 2.967
4951 2013-10-01 22:41:58 244 8.517 6.783
4952 2013-10-01 22:57:16 308.5 9.7 3.683
4953 2013-10-01 23:10:39 132.5 3.317 1.083
4954 2013-10-01 23:15:03 95 3.5 3.183
4955 2013-10-01 23:21:44 208 6.417 1.617
4956 2013-10-01 23:29:46 73 4.333 1.983
4957 2013-10-01 23:36:05 65 4.833 2.017
4958 2013-10-01 23:42:56 114.5 4.967 3.433
4959 2013-10-01 23:51:20 523.5 9.967 0.917
4960 2013-10-02 00:02:13 23 0.983 3.217
4961 2013-10-02 00:06:25 327 9.4 3.05
4962 2013-10-02 00:18:52 311 8.367 2.75
4963 2013-10-02 00:29:59 259.5 8 3.75
4964 2013-10-02 00:41:44 357.5 8.783 5.833
4965 2013-10-02 00:56:21 556.5 11.083 5.283
4966 2013-10-02 01:12:43 563 11.617 3.9
4967 2013-10-02 01:28:14 321.5 8.917 3.267
4968 2013-10-02 01:40:25 479 12.067 5.1
4969 2013-10-02 01:57:35 452 12.45 4.517
4970 2013-10-02 02:14:33 529 10.167 3.767
4971 2013-10-02 02:28:29 518.5 11.833 4.6
4972 2013-10-02 02:44:55 490.5 10.267 3.75
4973 2013-10-02 02:58:56 476.5 10.883 5.05
4974 2013-10-02 03:14:52 522 10.367 4.483
4975 2013-10-02 03:29:43 491.5 10.317 2.95
4976 2013-10-02 03:42:59 83.5 6.017 2.917
4977 2013-10-02 03:51:55 416 10.083 2.233
4978 2013-10-02 04:04:14 76 2.15 1.95
4979 2013-10-02 04:08:20 429.5 9.8 3.783
4980 2013-10-02 04:21:55 465 9.2 4.217
4981 2013-10-02 04:35:20 498.5 10.067 1.7
4982 2013-10-02 04:47:06 87.5 3.8 4.183
4983 2013-10-02 04:55:05 480 10.6 5.05
4984 2013-10-02 05:10:44 517.5 10.95 6.883
4985 2013-10-02 05:28:34 512 10.75 10.3
4986 2013-10-02 05:49:37 70.5 6.467 1.833
4987 2013-10-02 05:57:55 39.5 3.933 2.183
4988 2013-10-02 06:04:02 44 3.933 1.867
4989 2013-10-02 06:09:50 44 3.683 2.6
4990 2013-10-02 06:16:07 40.5 3.517 6.733
4991 2013-10-02 06:26:22 28 3.5 10.817
4992 2013-10-02 06:40:41 37.5 4.017 7.55
4993 2013-10-02 06:52:15 46 5.217 2.05
4994 2013-10-02 06:59:31 47 5.083 2.217
4995 2013-10-02 07:06:49 27 2.45 1.3
4996 2013-10-02 07:10:34 48 3.8 6.867
4997 2013-10-02 07:21:14 40 3.733 2.783
4998 2013-10-02 07:27:45 34.5 4.133 1.433
4999 2013-10-02 07:33:19 52 5.15 1.15
5000 2013-10-02 07:39:37 70.5 7.15 4.383
5001 2013-10-02 07:51:09 38 2.3 11.417
5002 2013-10-02 08:04:52 535 10.717 37.817
5003 2013-10-02 08:53:24 597 12.5 5.75
5004 2013-10-02 09:11:39 605.5 13.6 5.083
5005 2013-10-02 09:30:20 582 11.633 1.633
5006 2013-10-02 09:43:36 38 2.9 2.1
5007 2013-10-02 09:48:36 53.5 7.783 2.05
5008 2013-10-02 09:58:26 37.5 7.1 3.25
5009 2013-10-02 10:08:47 41.5 4.367 1.983
5010 2013-10-02 10:15:08 65.5 5.55 0.267
5011 2013-10-02 10:20:57 32 1.65 6.733
5012 2013-10-02 10:29:20 669 14.883 3.983
5013 2013-10-02 10:48:12 474 13 4.3
5014 2013-10-02 11:05:30 450.5 12.433 4.233
5015 2013-10-02 11:22:10 458 12.05 20.85
5016 2013-10-02 11:55:04 25 4.867 31.833
5017 2013-10-02 12:31:46 376.5 11.267 4.9
5018 2013-10-02 12:47:56 520 13 5.767
5019 2013-10-02 13:06:42 494.5 14.3 4.75
5020 2013-10-02 13:25:45 504 13.667 4.767
5021 2013-10-02 13:44:11 489 15.15 5.617
5022 2013-10-02 14:04:57 506.5 12.35 3.867
5023 2013-10-02 14:21:10 501 14.217 5.167
5024 2013-10-02 14:40:33 462 12.75 4.533
5025 2013-10-02 14:57:50 455 12.45 5.067
5026 2013-10-02 15:15:21 482 12.133 3.667
5027 2013-10-02 15:31:09 414 11.55 3.567
5028 2013-10-02 15:46:16 463.5 12.133 3.7
5029 2013-10-02 16:02:06 378 10.45 3.05
5030 2013-10-02 16:15:36 498.5 10.867 3.583
5031 2013-10-02 16:30:03 376.5 11.217 3.083
5032 2013-10-02 16:44:21 369 10.533 3.65
5033 2013-10-02 16:58:32 395.5 11.75 4.383
5034 2013-10-02 17:14:40 446 11.467 4.133
5035 2013-10-02 17:30:16 463 11.05 3.9
5036 2013-10-02 17:45:13 421.5 11.117 3.633
5037 2013-10-02 17:59:58 419.5 10.6 4.35
5038 2013-10-02 18:14:55 53 4.967 2.233
5039 2013-10-02 18:22:07 464 12.483 4.65
5040 2013-10-02 18:39:15 378.5 11.05 5.2
5041 2013-10-02 18:55:30 477 11.367 6.4
5042 2013-10-02 19:13:16 447 10 14.133
5043 2013-10-02 19:37:24 377.5 9.317 82.25
5044 2013-10-02 21:08:58 27.5 2.7 19.5
5045 2013-10-02 21:31:10 20.5 3.3 18.117
5046 2013-10-02 21:52:35 21.5 3.4 21.567
5047 2013-10-02 22:17:33 617 13.033 9.283
5048 2013-10-02 22:39:52 525.5 12.167 5.133
5049 2013-10-02 22:57:10 475.5 12.5 4.283
5050 2013-10-02 23:13:57 468.5 12.667 3.933
5051 2013-10-02 23:30:33 516 12.817 5.95
5052 2013-10-02 23:49:19 549.5 12.533 5.167
5053 2013-10-03 00:07:01 421.5 11.683 4.917
5054 2013-10-03 00:23:37 384 12.3 5.383
5055 2013-10-03 00:41:18 474.5 11.85 5.4
5056 2013-10-03 00:58:33 485 12.25 4.683
5057 2013-10-03 01:15:29 464.5 11.45 4.5
5058 2013-10-03 01:31:26 54 4.517 2.517
5059 2013-10-03 01:38:28 413.5 10.9 4.983
5060 2013-10-03 01:54:21 405 10.5 4.45
5061 2013-10-03 02:09:18 397.5 9.583 4.55
5062 2013-10-03 02:23:26 389.5 11.233 2.117
5063 2013-10-03 02:36:47 29.5 2.217 2.983
5064 2013-10-03 02:41:59 354 9.233 4.467
5065 2013-10-03 02:55:41 347 9.433 2.967
5066 2013-10-03 03:08:05 302.5 8.617 2.933
5067 2013-10-03 03:19:38 319.5 8.633 2.867
5068 2013-10-03 03:31:08 330.5 9.7 3.5
5069 2013-10-03 03:44:20 337 9.2 3.583
5070 2013-10-03 03:57:07 316 10 3.583
5071 2013-10-03 04:10:42 333.5 8.65 2.933
5072 2013-10-03 04:22:17 322.5 8.3 3.1
5073 2013-10-03 04:33:41 314 7.6 2.767
5074 2013-10-03 04:44:03 296 7.8 2.583
5075 2013-10-03 04:54:26 270.5 9.45 3.517
5076 2013-10-03 05:07:24 270 8.7 2.783
5077 2013-10-03 05:18:53 300.5 7.9 3.033
5078 2013-10-03 05:29:49 313 8.383 2.983
5079 2013-10-03 05:41:11 319.5 7.767 3.617
5080 2013-10-03 05:52:34 324.5 8.35 3.767
5081 2013-10-03 06:04:41 337.5 10.033 4.117
5082 2013-10-03 06:18:50 352 10.4 5.15
5083 2013-10-03 06:34:23 366 11.05 5.333
5084 2013-10-03 06:50:46 33.5 4.1 4.867
5085 2013-10-03 06:59:44 20 3.35 1.667
5086 2013-10-03 07:04:45 32.5 3.667 10.117
5087 2013-10-03 07:18:32 33.5 3.033 1.617
5088 2013-10-03 07:23:11 34 3.917 6.35
5089 2013-10-03 07:33:27 27.5 3.117 1.5
5090 2013-10-03 07:38:04 34.5 4.65 1.65
5091 2013-10-03 07:44:22 40.5 4.2 2.117
5092 2013-10-03 07:50:41 54 3.567 1.467
5093 2013-10-03 07:55:43 42.5 2.883 1.633
5094 2013-10-03 08:00:14 45 4.067 1.55
5095 2013-10-03 08:05:51 30.5 4.117 1.683
5096 2013-10-03 08:11:39 37.5 5.033 1.767
5097 2013-10-03 08:18:27 29.5 3.783 2.383
5098 2013-10-03 08:24:37 32.5 4.55 2.083
5099 2013-10-03 08:31:15 21 4.05 63.533
5100 2013-10-03 09:38:50 361.5 11.15 4.767
5101 2013-10-03 09:54:45 356.5 12.15 3.517
5102 2013-10-03 10:10:25 359 10.933 4.15
5103 2013-10-03 10:25:30 374.5 12.05 5.733
5104 2013-10-03 10:43:17 386 11.817 6.883
5105 2013-10-03 11:01:59 384.5 11.75 5.45
5106 2013-10-03 11:19:11 390 11.083 4.75
5107 2013-10-03 11:35:01 386.5 11.6 5.717
5108 2013-10-03 11:52:20 374 11.25 6.383
5109 2013-10-03 12:09:58 372.5 10.717 5.567
5110 2013-10-03 12:26:15 373.5 11.083 5.633
5111 2013-10-03 12:42:58 373 11.9 5.667
5112 2013-10-03 13:00:32 365 11.083 4.75
5113 2013-10-03 13:16:22 368 10.867 11.55
5114 2013-10-03 13:38:47 23 3.4 4.9
5115 2013-10-03 13:47:05 37 5.1 13.267
5116 2013-10-03 14:05:27 31 5.433 2.033
5117 2013-10-03 14:12:55 82.5 8.55 3.1
5118 2013-10-03 14:24:34 63 7.317 6.533
5119 2013-10-03 14:38:25 387 12.05 5.883
5120 2013-10-03 14:56:21 395.5 12.7 4.183
5121 2013-10-03 15:13:14 388 11.783 5.467
5122 2013-10-03 15:30:29 385.5 11.317 5
5123 2013-10-03 15:46:48 388.5 10.283 4.383
5124 2013-10-03 16:01:28 396 10.983 6.333
5125 2013-10-03 16:18:47 394.5 10.567 3.083
5126 2013-10-03 16:32:26 33.5 3.267 3.35
5127 2013-10-03 16:39:03 397 11 4.283
5128 2013-10-03 16:54:20 402.5 11.083 9.167
5129 2013-10-03 17:14:35 417 11.467 4.45
5130 2013-10-03 17:30:30 424.5 12.85 6.583
5131 2013-10-03 17:49:56 421.5 11.95 6.6
5132 2013-10-03 18:08:29 431 12.567 3.65
5133 2013-10-03 18:24:42 429 10.383 32.1
5134 2013-10-03 19:07:11 73.5 5 2.283
5135 2013-10-03 19:14:28 37.5 4.467 3.583
5136 2013-10-03 19:22:31 32.5 5.8 4.25
5137 2013-10-03 19:32:34 40 5.967 3.233
5138 2013-10-03 19:41:46 43.5 6.5 3.25
5139 2013-10-03 19:51:31 41.5 5.85 3.933
5140 2013-10-03 20:01:18 39.5 5.9 3.817
5141 2013-10-03 20:11:01 27 5.6 8.85
5142 2013-10-03 20:25:28 29.5 4.067 4.4
5143 2013-10-03 20:33:56 59.5 8.05 1.967
5144 2013-10-03 20:43:57 100 6.15 3.367
5145 2013-10-03 20:53:28 79.5 6.95 6.383
5146 2013-10-03 21:06:48 24.5 4.567 2.25
5147 2013-10-03 21:13:37 26 4.667 25.233
5148 2013-10-03 21:43:31 37 2.933 10.417
5149 2013-10-03 21:56:52 441.5 11.267 1.433
5150 2013-10-03 22:09:34 56 3.117 1.9
5151 2013-10-03 22:14:35 69.5 5.667 6.517
5152 2013-10-03 22:26:46 436 11.067 2.25
5153 2013-10-03 22:40:05 72 4.317 2.267
5154 2013-10-03 22:46:40 60 4.2 1.8
5155 2013-10-03 22:52:40 37 3.2 5.317
5156 2013-10-03 23:01:11 428.5 11.117 20.483
5157 2013-10-03 23:32:47 38 3.833 1.75
5158 2013-10-03 23:38:22 48 5.267 22.167
5159 2013-10-04 00:05:48 422 13.367 3.35
5160 2013-10-04 00:22:31 126.5 3.35 2.517
5161 2013-10-04 00:28:23 425 12.817 5.25
5162 2013-10-04 00:46:27 432.5 13.383 6.3
5163 2013-10-04 01:06:08 437.5 12.117 22.85
5164 2013-10-04 01:41:06 436.5 12.183 4.8
5165 2013-10-04 01:58:05 433.5 10.133 4.75
5166 2013-10-04 02:12:58 417 10.467 2.517
5167 2013-10-04 02:25:57 38 1.933 3.167
5168 2013-10-04 02:31:03 456.5 10.917 10.667
5169 2013-10-04 02:52:38 406.5 10.883 5.283
5170 2013-10-04 03:08:48 487 10.05 4.567
5171 2013-10-04 03:23:25 198.5 6.567 1.6
5172 2013-10-04 03:31:35 136.5 4.3 2.383
5173 2013-10-04 03:38:16 209.5 7.483 3.95
5174 2013-10-04 03:49:42 213.5 6.867 2.25
5175 2013-10-04 03:58:49 81 5.6 3.283
5176 2013-10-04 04:07:42 190.5 7.067 3.3
5177 2013-10-04 04:18:04 201.5 6.95 5.117
5178 2013-10-04 04:30:08 182.5 7.267 3.633
5179 2013-10-04 04:41:02 234 6.867 3.65
5180 2013-10-04 04:51:33 193 7.45 3.083
5181 2013-10-04 05:02:05 231 8.033 2.633
5182 2013-10-04 05:12:45 159.5 5.233 1.75
5183 2013-10-04 05:19:44 95 5.667 2.55
5184 2013-10-04 05:27:57 232.5 8.117 3.433
5185 2013-10-04 05:39:30 195 6.617 2.583
5186 2013-10-04 05:48:42 259.5 8.017 3.483
5187 2013-10-04 06:00:12 436 8.9 4.483
5188 2013-10-04 06:13:35 276.5 8.817 4.45
5189 2013-10-04 06:26:51 207.5 8.95 3.7
5190 2013-10-04 06:39:30 273 8.983 5.35
5191 2013-10-04 06:53:50 516.5 10.75 10.7
5192 2013-10-04 07:15:17 352.5 8.917 15.583
5193 2013-10-04 07:39:47 24 3.217 3.933
5194 2013-10-04 07:46:56 30.5 2.317 2.667
5195 2013-10-04 07:51:55 28.5 3.45 1.967
5196 2013-10-04 07:57:20 29.5 3.333 6.233
5197 2013-10-04 08:06:54 23 2.833 2.017
5198 2013-10-04 08:11:45 59.5 6.4 2.567
5199 2013-10-04 08:20:43 39.5 4.433 1.983
5200 2013-10-04 08:27:08 24.5 3.1 5.35
5201 2013-10-04 08:35:35 53.5 3.733 1.967
5202 2013-10-04 08:41:17 84.5 6.817 8.1
5203 2013-10-04 08:56:12 33 4.05 4.1
5204 2013-10-04 09:04:21 50 6.417 3.133
5205 2013-10-04 09:13:54 56 6.383 1.217
5206 2013-10-04 09:21:30 20 4.567 2.567
5207 2013-10-04 09:28:38 25.5 6.1 2.417
5208 2013-10-04 09:37:09 42 5.383 2.3
5209 2013-10-04 09:44:50 22.5 3.7 1.417
5210 2013-10-04 09:49:57 23.5 2.4 0.633
5211 2013-10-04 09:52:59 46.5 3.95 2.883
5212 2013-10-04 09:59:49 79 8.417 3.683
5213 2013-10-04 10:11:55 21.5 3.733 1.15
5214 2013-10-04 10:16:48 43 4.65 3.117
5215 2013-10-04 10:24:34 60 8.267 5.183
5216 2013-10-04 10:38:01 54.5 7.933 6.45
5217 2013-10-04 10:52:24 40.5 5.367 0.617
5218 2013-10-04 10:58:23 45 2.417 2.667
5219 2013-10-04 11:03:28 129 8.783 4.983
5220 2013-10-04 11:17:14 58.5 5.867 1.883
5221 2013-10-04 11:24:59 22.5 4.1 2.033
5222 2013-10-04 11:31:07 29 3.983 1.517
5223 2013-10-04 11:36:37 32.5 4.033 1.433
5224 2013-10-04 11:42:05 114.5 4.067 2.683
5225 2013-10-04 11:48:50 30.5 2.967 5.683
5226 2013-10-04 11:57:29 570 13.017 11.717
5227 2013-10-04 12:22:13 41.5 4.667 23.517
5228 2013-10-04 12:50:24 40 4.633 102.35
5229 2013-10-04 14:37:23 41.5 7.033 3.4
5230 2013-10-04 14:47:49 52.5 10.65 4.183
5231 2013-10-04 15:02:39 570.5 14.767 6.533
5232 2013-10-04 15:23:57 577 15.383 5.817
5233 2013-10-04 15:45:09 554 15.733 7.583
5234 2013-10-04 16:08:28 592 15.85 4.833
5235 2013-10-04 16:29:09 611 14.483 3.983
5236 2013-10-04 16:47:37 574.5 16.567 5.033
5237 2013-10-04 17:09:13 617 14.917 4.733
5238 2013-10-04 17:28:52 610 14.233 9.25
5239 2013-10-04 17:52:21 498.5 12.267 9.117
5240 2013-10-04 18:13:44 33 9.45 5.6
5241 2013-10-04 18:28:47 34 7.117 2.033
5242 2013-10-04 18:37:56 22 3.117 2.533
5243 2013-10-04 18:43:35 39 5.267 1.433
5244 2013-10-04 18:50:17 32 6.733 2.517
5245 2013-10-04 18:59:32 46.5 6.467 1.533
5246 2013-10-04 19:07:32 31 4.1 1.6
5247 2013-10-04 19:13:14 60 6.25 5.433
5248 2013-10-04 19:24:55 25.5 3.867 8.183
5249 2013-10-04 19:36:58 35 3.667 2.283
5250 2013-10-04 19:42:55 52.5 6.867 4.55
5251 2013-10-04 19:54:20 33 6.217 2.25
5252 2013-10-04 20:02:48 43 5.333 2.917
5253 2013-10-04 20:11:03 22 3.05 8.4
5254 2013-10-04 20:22:30 53.5 5.383 4.183
5255 2013-10-04 20:32:04 28 4.8 6.483
5256 2013-10-04 20:43:21 25 2.6 7.783
5257 2013-10-04 20:53:44 21 2.917 25.183
5258 2013-10-04 21:21:50 492 13.85 3.083
5259 2013-10-04 21:38:46 54.5 5.983 2.017
5260 2013-10-04 21:46:46 25 1.767 2.133
5261 2013-10-04 21:50:40 486 15.883 5.917
5262 2013-10-04 22:12:28 497 11.4 4.85
5263 2013-10-04 22:28:43 467 13.867 3.017
5264 2013-10-04 22:45:36 65 5.083 2.15
5265 2013-10-04 22:52:50 24.5 2.283 2.633
5266 2013-10-04 22:57:45 515 13.817 2.667
5267 2013-10-04 23:14:14 68.5 5.767 1.9
5268 2013-10-04 23:21:54 48 3.333 1.267
5269 2013-10-04 23:26:30 64.5 2.867 1.567
5270 2013-10-04 23:30:56 602.5 13.317 0.817
5271 2013-10-04 23:45:04 33.5 1.233 1.75
5272 2013-10-04 23:48:03 80.5 4.8 1.517
5273 2013-10-04 23:54:22 78.5 4.1 1
5274 2013-10-04 23:59:28 52 4.367 1.583
5275 2013-10-05 00:05:25 58.5 6.133 1.667
5276 2013-10-05 00:13:13 118 4.017 2.8
5277 2013-10-05 00:20:02 69 3.917 1.15
5278 2013-10-05 00:25:06 52 3.433 1.65
5279 2013-10-05 00:30:11 54.5 6.5 2.217
5280 2013-10-05 00:38:54 53 4.133 1.583
5281 2013-10-05 00:44:37 59.5 4.15 1.317
5282 2013-10-05 00:50:05 63 6.35 0.3
5283 2013-10-05 00:56:44 28 1 3.867
5284 2013-10-05 01:01:36 31 2.717 5.617
5285 2013-10-05 01:09:56 45 4.967 1.633
5286 2013-10-05 01:16:32 20.5 3.2 0.017
5287 2013-10-05 01:19:45 29 3.267 1.217
5288 2013-10-05 01:24:14 26 2.05 2.4
5289 2013-10-05 01:28:41 72.5 6.167 7.15
5290 2013-10-05 01:42:00 618 14.9 12.6
5291 2013-10-05 02:09:30 620.5 13.933 2.5
5292 2013-10-05 02:25:56 20.5 2.933 10.6
5293 2013-10-05 02:39:28 38 5.6 1.9
5294 2013-10-05 02:46:58 34.5 2.617 1.65
5295 2013-10-05 02:51:14 34 5.083 11
5296 2013-10-05 03:07:19 39 8.633 32.45
5297 2013-10-05 03:48:24 58.5 3.75 5.933
5298 2013-10-05 03:58:05 21 2.7 0.867
5299 2013-10-05 04:01:39 56.5 4.417 4.733
5300 2013-10-05 04:10:48 602 15.35 2.267
5301 2013-10-05 04:28:25 20.5 1.817 2.05
5302 2013-10-05 04:32:17 23 3.933 4.8
5303 2013-10-05 04:41:01 617 14.95 10.067
5304 2013-10-05 05:06:02 618.5 14.467 8.65
5305 2013-10-05 05:29:09 617.5 15.433 3.667
5306 2013-10-05 05:48:15 21.5 2.667 10.167
5307 2013-10-05 06:01:05 248 9.583 2.917
5308 2013-10-05 06:13:35 152 5.15 1.867
5309 2013-10-05 06:20:36 616.5 13.833 4.683
5310 2013-10-05 06:39:07 195 9.25 3.317
5311 2013-10-05 06:51:41 578 14.183 4.45
5312 2013-10-05 07:10:19 557 13.217 4.133
5313 2013-10-05 07:27:40 566 11.8 4.233
5314 2013-10-05 07:43:42 579 13.033 5.117
5315 2013-10-05 08:01:51 572.5 13.667 6.567
5316 2013-10-05 08:22:05 521 12.717 6.567
5317 2013-10-05 08:41:22 541.5 13.117 7.7
5318 2013-10-05 09:02:11 531 12.4 6.567
5319 2013-10-05 09:21:09 421 11.05 7.167
5320 2013-10-05 09:39:22 444 11.033 10.233
5321 2013-10-05 10:00:38 448.5 10.533 6.25
5322 2013-10-05 10:17:25 429 11.5 4.617
5323 2013-10-05 10:33:32 434 10.95 7.033
5324 2013-10-05 10:51:31 447 10.567 10.333
5325 2013-10-05 11:12:25 478.5 11.083 7.383
5326 2013-10-05 11:30:53 23.5 1.9 2.933
5327 2013-10-05 11:35:43 488 11.067 9.85
5328 2013-10-05 11:56:38 481.5 11.5 5
5329 2013-10-05 12:13:08 517.5 12.367 13.3
5330 2013-10-05 12:38:48 466 11.2 13.7
5331 2013-10-05 13:03:42 494.5 11.65 7.033
5332 2013-10-05 13:22:23 512.5 12.017 8.233
5333 2013-10-05 13:42:38 478 11.917 5.767
5334 2013-10-05 14:00:19 27 3.983 2.533
5335 2013-10-05 14:06:50 33 5.017 6.633
5336 2013-10-05 14:18:29 474 11.75 5.517
5337 2013-10-05 14:35:45 487.5 12.45 6.267
5338 2013-10-05 14:54:28 504.5 11.483 6.117
5339 2013-10-05 15:12:04 498.5 12.083 6.633
5340 2013-10-05 15:30:47 505.5 12.017 10.767
5341 2013-10-05 15:53:34 513.5 11.933 11.467
5342 2013-10-05 16:16:58 485.5 12 6.983
5343 2013-10-05 16:35:57 518 12.117 4.767
5344 2013-10-05 16:52:50 514.5 11.75 6.967
5345 2013-10-05 17:11:33 477 11.317 4.283
5346 2013-10-05 17:27:09 461 11.217 5.633
5347 2013-10-05 17:44:00 454.5 10.5 6.367
5348 2013-10-05 18:00:52 409.5 11.167 3.55
5349 2013-10-05 18:15:35 23 5.017 2.917
5350 2013-10-05 18:23:31 38.5 5.267 1.833
5351 2013-10-05 18:30:37 41 4 1.917
5352 2013-10-05 18:36:32 31 3.45 8.15
5353 2013-10-05 18:48:08 30 3.65 1.55
5354 2013-10-05 18:53:20 21.5 3.767 6.533
5355 2013-10-05 19:03:38 24 4.533 1.233
5356 2013-10-05 19:09:24 25 4.2 1.717
5357 2013-10-05 19:15:19 22 2.2 0.783
5358 2013-10-05 19:18:18 25 2.5 1
5359 2013-10-05 19:21:48 137.5 6.067 7.383
5360 2013-10-05 19:35:15 26.5 7.95 3.25
5361 2013-10-05 19:46:27 59.5 8.333 2.217
5362 2013-10-05 19:57:00 45.5 7.9 3.267
5363 2013-10-05 20:08:10 52.5 8.867 3.35
5364 2013-10-05 20:20:23 28.5 5.767 1.033
5365 2013-10-05 20:27:11 23 3.467 13.567
5366 2013-10-05 20:44:13 25 6.083 2.183
5367 2013-10-05 20:52:29 22 6.067 1.883
5368 2013-10-05 21:00:26 24.5 9.15 2.833
5369 2013-10-05 21:12:25 22.5 7.017 1.717
5370 2013-10-05 21:21:09 29 7.3 2.767
5371 2013-10-05 21:31:13 23 9.05 2.867
5372 2013-10-05 21:43:08 23.5 8.567 1.417
5373 2013-10-05 21:53:07 35 4.917 2.2
5374 2013-10-05 22:00:14 41 9.783 2.667
5375 2013-10-05 22:12:41 44.5 10.2 7.283
5376 2013-10-05 22:30:10 48 4.9 1.433
5377 2013-10-05 22:36:30 65 5.967 2.45
5378 2013-10-05 22:44:55 33 5.3 1.967
5379 2013-10-05 22:52:11 25.5 4.833 1.75
5380 2013-10-05 22:58:46 32.5 6.083 1.783
5381 2013-10-05 23:06:38 44 5.5 2.483
5382 2013-10-05 23:14:37 31.5 5.633 2.433
5383 2013-10-05 23:22:41 29.5 4.8 2.05
5384 2013-10-05 23:29:32 158.5 7.517 2.583
5385 2013-10-05 23:39:38 56.5 3.683 1.383
5386 2013-10-05 23:44:42 25.5 6.45 5.667
5387 2013-10-05 23:56:49 78 4.75 1.567
5388 2013-10-06 00:03:08 150 5.7 0.417
5389 2013-10-06 00:09:15 20 0.767 1.517
5390 2013-10-06 00:11:32 37.5 4.25 1.8
5391 2013-10-06 00:17:35 34 4.267 1.833
5392 2013-10-06 00:23:41 26 4.6 1.833
5393 2013-10-06 00:30:07 22 4.583 2.5
5394 2013-10-06 00:37:12 22 5.067 2.567
5395 2013-10-06 00:44:50 38 5.8 2.133
5396 2013-10-06 00:52:46 23 4.067 9.517
5397 2013-10-06 01:06:21 20.5 3.967 6.05
5398 2013-10-06 01:16:22 75 6.5 10.583
5399 2013-10-06 01:33:27 188 8.033 3.383
5400 2013-10-06 01:44:52 30.5 5.883 1.867
5401 2013-10-06 01:52:37 37 5.117 2.683
5402 2013-10-06 02:00:25 33 5.4 2.183
5403 2013-10-06 02:08:00 100 6.317 1.933
5404 2013-10-06 02:16:15 134.5 7.75 2.267
5405 2013-10-06 02:26:16 103 7.067 1.067
5406 2013-10-06 02:34:24 83.5 5.683 1.783
5407 2013-10-06 02:41:52 83.5 6.9 2.2
5408 2013-10-06 02:50:58 84.5 5.75 1.45
5409 2013-10-06 02:58:10 72.5 5.033 1.283
5410 2013-10-06 03:04:29 79.5 7.95 2.4
5411 2013-10-06 03:14:50 114.5 7.183 1.383
5412 2013-10-06 03:23:24 81.5 5.983 2.167
5413 2013-10-06 03:31:33 89.5 6.967 2.683
5414 2013-10-06 03:41:12 64.5 6.45 1.483
5415 2013-10-06 03:49:08 110 6.65 1.7
5416 2013-10-06 03:57:29 95 6.783 3.033
5417 2013-10-06 04:07:18 92 5.417 3.15
5418 2013-10-06 04:15:52 92 7.7 2.267
5419 2013-10-06 04:25:50 577 12.283 3.383
5420 2013-10-06 04:41:30 134 4.6 2.467
5421 2013-10-06 04:48:34 94.5 6.833 2.367
5422 2013-10-06 04:57:46 107.5 4.517 2.75
5423 2013-10-06 05:05:02 78.5 3.883 2.483
5424 2013-10-06 05:11:24 95 4.833 4.433
5425 2013-10-06 05:20:40 554.5 12.067 7.833
5426 2013-10-06 05:40:34 457 10.117 5.333
5427 2013-10-06 05:56:01 407.5 10.017 6.317
5428 2013-10-06 06:12:21 461.5 10.883 5.083
5429 2013-10-06 06:28:19 454 10.283 6.2
5430 2013-10-06 06:44:48 410.5 10.083 4.667
5431 2013-10-06 06:59:33 420.5 10.8 5.05
5432 2013-10-06 07:15:24 417 9.533 14.617
5433 2013-10-06 07:39:33 399.5 10.183 6.383
5434 2013-10-06 07:56:07 409.5 11.383 6.533
5435 2013-10-06 08:14:02 399 11.633 6.817
5436 2013-10-06 08:32:29 383 11.033 8.5
5437 2013-10-06 08:52:01 395.5 12.15 17.6
5438 2013-10-06 09:21:46 429.5 10.917 6.633
5439 2013-10-06 09:39:19 421 11.183 7.767
5440 2013-10-06 09:58:16 25.5 3.05 4.333
5441 2013-10-06 10:05:39 446.5 14.05 9.617
5442 2013-10-06 10:29:19 34 4.833 1.767
5443 2013-10-06 10:35:55 55.5 6.383 2.917
5444 2013-10-06 10:45:13 39 5.683 2.45
5445 2013-10-06 10:53:21 71.5 5.2 1.867
5446 2013-10-06 11:00:25 70.5 8.367 3.733
5447 2013-10-06 11:12:31 66 5.85 40.833
5448 2013-10-06 11:59:12 574.5 13.1 6.083
5449 2013-10-06 12:18:23 584.5 14.467 22.567
5450 2013-10-06 12:55:25 561 13.367 4
5451 2013-10-06 13:12:47 565 14.25 4.733
5452 2013-10-06 13:31:46 583 13.933 5.183
5453 2013-10-06 13:50:53 610 14.917 4.35
5454 2013-10-06 14:10:09 39.5 3.067 20.083
5455 2013-10-06 14:33:18 619 14.9 6.45
5456 2013-10-06 14:54:39 604.5 14.417 5.2
5457 2013-10-06 15:14:16 575.5 14.533 5.45
5458 2013-10-06 15:34:15 533 13.7 3.833
5459 2013-10-06 15:51:47 485 13.4 5.233
5460 2013-10-06 16:10:25 562 13.183 7.767
5461 2013-10-06 16:31:22 523.5 12.583 8.75
5462 2013-10-06 16:52:42 542 12.133 8.05
5463 2013-10-06 17:12:53 536 13.533 17.3
5464 2013-10-06 17:43:43 546 12.117 19.533
5465 2013-10-06 18:15:22 531 13.317 5.683
5466 2013-10-06 18:34:22 543 12.55 2.883
5467 2013-10-06 18:49:48 541 11.533 5.6
5468 2013-10-06 19:06:56 540.5 12.633 4.983
5469 2013-10-06 19:24:33 543 12.167 3.7
5470 2013-10-06 19:40:25 548.5 10.833 2.817
5471 2013-10-06 19:54:04 168 7.633 3.133
5472 2013-10-06 20:04:50 204 6.267 2.533
5473 2013-10-06 20:13:38 105.5 6.467 2.55
5474 2013-10-06 20:22:39 115 6.617 2.283
5475 2013-10-06 20:31:33 79.5 3.05 2.233
5476 2013-10-06 20:36:50 97.5 7.5 3.617
5477 2013-10-06 20:47:57 565.5 11.55 2.55
5478 2013-10-06 21:02:03 112 4.917 1.967
5479 2013-10-06 21:08:56 83.5 5.733 2.083
5480 2013-10-06 21:16:45 88 5.717 1.7
5481 2013-10-06 21:24:10 85 4.667 2.017
5482 2013-10-06 21:30:51 131 5.85 1.8
5483 2013-10-06 21:38:30 79 3.667 1.417
5484 2013-10-06 21:43:35 85.5 3.217 1.15
5485 2013-10-06 21:47:57 126 6.867 1.317
5486 2013-10-06 21:56:08 108 4.55 1.617
5487 2013-10-06 22:02:18 145.5 6.067 1.367
5488 2013-10-06 22:09:44 102.5 4.233 1.833
5489 2013-10-06 22:15:48 97 5.6 1.767
5490 2013-10-06 22:23:10 100 3.533 1.733
5491 2013-10-06 22:28:26 128.5 4.8 1.833
5492 2013-10-06 22:35:04 138.5 4.517 2.017
5493 2013-10-06 22:41:36 115.5 5.45 0.917
5494 2013-10-06 22:47:58 88.5 3.467 1.25
5495 2013-10-06 22:52:41 112.5 5.05 0.783
5496 2013-10-06 22:58:31 85 3.867 1.833
5497 2013-10-06 23:04:13 131 4.55 0.85
5498 2013-10-06 23:09:37 93 5.283 1.933
5499 2013-10-06 23:16:50 120.5 5.6 1.75
5500 2013-10-06 23:24:11 97 4.517 1.933
5501 2013-10-06 23:30:38 34.5 3.6 8.867
5502 2013-10-06 23:43:06 58 4.467 4.65
5503 2013-10-06 23:52:13 115.5 7.1 2.7
5504 2013-10-07 00:02:01 72 4.15 1.85
5505 2013-10-07 00:08:01 65 4.067 1.95
5506 2013-10-07 00:14:02 99 5.85 22.417
5507 2013-10-07 00:42:18 523.5 11.117 4.467
5508 2013-10-07 00:57:53 109.5 7 2.35
5509 2013-10-07 01:07:14 79.5 6.017 6.633
5510 2013-10-07 01:19:53 508 10.533 3.1
5511 2013-10-07 01:33:31 124 4.517 1.85
5512 2013-10-07 01:39:53 110.5 6.1 0.767
5513 2013-10-07 01:46:45 91.5 4.317 1.383
5514 2013-10-07 01:52:27 76.5 4.1 1.733
5515 2013-10-07 01:58:17 68 4.333 1.483
5516 2013-10-07 02:04:06 91.5 5.083 2.6
5517 2013-10-07 02:11:47 528 10.683 3.517
5518 2013-10-07 02:25:59 69.5 4.417 2.067
5519 2013-10-07 02:32:28 105.5 4.167 2.417
5520 2013-10-07 02:39:03 502.5 10.733 2.917
5521 2013-10-07 02:52:42 64.5 1.95 1.75
5522 2013-10-07 02:56:24 482.5 10 2.567
5523 2013-10-07 03:08:58 47 1.95 4.35
5524 2013-10-07 03:15:16 481.5 9.783 2.883
5525 2013-10-07 03:27:56 23 2.217 10.367
5526 2013-10-07 03:40:31 462 10.167 4.817
5527 2013-10-07 03:55:30 461 9.767 4.1
5528 2013-10-07 04:09:22 455.5 10.283 6.133
5529 2013-10-07 04:25:47 413.5 8.717 3.717
5530 2013-10-07 04:38:13 348 8.283 3
5531 2013-10-07 04:49:30 337.5 7.633 3.317
5532 2013-10-07 05:00:27 260 7.817 3.117
5533 2013-10-07 05:11:23 323.5 8.683 1.217
5534 2013-10-07 05:21:17 32 1.15 2.867
5535 2013-10-07 05:25:18 317.5 8.3 3.65
5536 2013-10-07 05:37:15 352 8.333 3.55
5537 2013-10-07 05:49:08 298.5 7.117 2.783
5538 2013-10-07 05:59:02 284 7.183 3.25
5539 2013-10-07 06:09:28 331 8.517 3.283
5540 2013-10-07 06:21:16 259 7.133 3.05
5541 2013-10-07 06:31:27 291.5 6.967 5.767
5542 2013-10-07 06:44:11 277 7.9 5.483
5543 2013-10-07 06:57:34 162 7.633 4.383
5544 2013-10-07 07:09:35 333.5 8.35 3.85
5545 2013-10-07 07:21:47 255.5 9.567 1.8
5546 2013-10-07 07:33:09 39 2.733 1.1
5547 2013-10-07 07:36:59 33.5 3.883 1.167
5548 2013-10-07 07:42:02 37.5 2.317 0.95
5549 2013-10-07 07:45:18 24 2.95 17.467
5550 2013-10-07 08:05:43 26 3.5 7.85
5551 2013-10-07 08:17:04 62 4.733 8.267
5552 2013-10-07 08:30:04 25.5 3.333 1.75
5553 2013-10-07 08:35:09 21.5 3.467 20.067
5554 2013-10-07 08:58:41 59 6.933 2.3
5555 2013-10-07 09:07:55 45.5 8.433 3.133
5556 2013-10-07 09:19:29 71.5 7.867 2.55
5557 2013-10-07 09:29:54 28.5 7.95 1.95
5558 2013-10-07 09:39:48 34.5 8.283 2.367
5559 2013-10-07 09:50:27 39 9.467 2.15
5560 2013-10-07 10:02:04 63 8.517 2.65
5561 2013-10-07 10:13:14 32 8.333 1.883
5562 2013-10-07 10:23:27 30 8.25 2.183
5563 2013-10-07 10:33:53 26 5.567 1.233
5564 2013-10-07 10:40:41 21 6.65 2.45
5565 2013-10-07 10:49:47 24 8.183 2.417
5566 2013-10-07 11:00:23 26 6.85 2.3
5567 2013-10-07 11:09:32 26 7.283 2.867
5568 2013-10-07 11:19:41 84.5 9.333 3.067
5569 2013-10-07 11:32:05 37 7.183 2.767
5570 2013-10-07 11:42:02 28.5 6.383 4.1
5571 2013-10-07 11:52:31 53 7.917 3.117
5572 2013-10-07 12:03:33 39.5 6.517 3.117
5573 2013-10-07 12:13:11 64.5 8.067 2.483
5574 2013-10-07 12:23:44 34 6.783 2.417
5575 2013-10-07 12:32:56 54.5 7.567 2.85
5576 2013-10-07 12:43:21 27.5 5.967 2.483
5577 2013-10-07 12:51:48 30 6.033 1.933
5578 2013-10-07 12:59:46 33 6.35 2.983
5579 2013-10-07 13:09:06 151.5 8.7 3.383
5580 2013-10-07 13:21:11 41 8.35 2.817
5581 2013-10-07 13:32:21 28.5 6.85 2.317
5582 2013-10-07 13:41:31 30 7.917 2.5
5583 2013-10-07 13:51:56 40 9.017 2.617
5584 2013-10-07 14:03:34 61 8.267 3.1
5585 2013-10-07 14:14:56 53 7.533 2.817
5586 2013-10-07 14:25:17 47.5 7.233 1.633
5587 2013-10-07 14:34:09 65.5 5.317 2.467
5588 2013-10-07 14:41:56 87 11.717 4.217
5589 2013-10-07 14:57:52 110 7.65 3.033
5590 2013-10-07 15:08:33 65.5 7.85 1.4
5591 2013-10-07 15:17:48 123.5 11.583 1.983
5592 2013-10-07 15:31:22 65.5 3.633 1.667
5593 2013-10-07 15:36:40 33.5 5.383 1.45
5594 2013-10-07 15:43:30 20.5 2.4 1.15
5595 2013-10-07 15:47:03 148 14.017 0.2
5596 2013-10-07 16:01:16 21.5 1.033 1.883
5597 2013-10-07 16:04:11 65.5 5.783 2.133
5598 2013-10-07 16:12:06 54 4.667 1.567
5599 2013-10-07 16:18:20 39.5 5.333 2.133
5600 2013-10-07 16:25:48 55.5 4.6 0.5
5601 2013-10-07 16:30:54 126 10.85 3.617
5602 2013-10-07 16:45:22 46.5 4.267 1.75
5603 2013-10-07 16:51:23 62 4.767 8.317
5604 2013-10-07 17:04:28 336 12.85 4.433
5605 2013-10-07 17:21:45 383 13.583 4.3
5606 2013-10-07 17:39:38 424.5 13.783 6.7
5607 2013-10-07 18:00:07 488 15.133 4.6
5608 2013-10-07 18:19:51 514 14.7 4.05
5609 2013-10-07 18:38:36 512 14.583 4.183
5610 2013-10-07 18:57:22 250.5 10.833 0.667
5611 2013-10-07 19:08:52 51.5 3.95 1.95
5612 2013-10-07 19:14:46 91 7.333 3.7
5613 2013-10-07 19:25:48 53 8.433 1.933
5614 2013-10-07 19:36:10 44.5 7.883 2.617
5615 2013-10-07 19:46:40 78.5 10.35 2.6
5616 2013-10-07 19:59:37 55 7.95 2.9
5617 2013-10-07 20:10:28 144 7.9 3.683
5618 2013-10-07 20:22:03 108 5.65 4.6
5619 2013-10-07 20:32:18 619 13.65 6.65
5620 2013-10-07 20:52:36 82.5 5.517 4.083
5621 2013-10-07 21:02:12 89 9.9 3.383
5622 2013-10-07 21:15:29 617 16.05 6.417
5623 2013-10-07 21:37:57 593.5 13.033 7.65
5624 2013-10-07 21:58:38 572.5 13.6 3.367
5625 2013-10-07 22:15:36 62 3.033 1.8
5626 2013-10-07 22:20:26 535 12.267 1.85
5627 2013-10-07 22:34:33 87.5 7 2.05
5628 2013-10-07 22:43:36 83.5 3.333 0.3
5629 2013-10-07 22:47:14 85 3.117 0.967
5630 2013-10-07 22:51:19 106 5.833 1.667
5631 2013-10-07 22:58:49 71.5 5.983 0.9
5632 2013-10-07 23:05:42 95.5 2.55 1.1
5633 2013-10-07 23:09:21 56.5 1.833 0.15
5634 2013-10-07 23:11:20 66.5 2.633 0.383
5635 2013-10-07 23:14:21 27.5 1.133 1.433
5636 2013-10-07 23:16:55 141 6.033 1.75
5637 2013-10-07 23:24:42 100 3.9 2.083
5638 2013-10-07 23:30:41 22.5 2.25 2.6
5639 2013-10-07 23:35:32 48 3.05 0.383
5640 2013-10-07 23:38:58 21.5 0.883 0.517
5641 2013-10-07 23:40:22 91 3.833 35.333
5642 2013-10-08 00:19:32 47.5 3.25 8.083
5643 2013-10-08 00:30:52 84 5.317 4.983
5644 2013-10-08 00:41:10 114.5 7.833 3.2
5645 2013-10-08 00:52:12 59 3.333 3.967
5646 2013-10-08 00:59:30 100 7.15 0.917
5647 2013-10-08 01:07:34 59.5 2.133 2.05
5648 2013-10-08 01:11:45 75 7.217 2.133
5649 2013-10-08 01:21:06 93 4.933 0.9
5650 2013-10-08 01:26:56 130 4.9 1.117
5651 2013-10-08 01:32:57 115 5.267 2.033
5652 2013-10-08 01:40:15 123.5 4.75 1.45
5653 2013-10-08 01:46:27 99 5.133 1.267
5654 2013-10-08 01:52:51 57.5 2.75 1.917
5655 2013-10-08 01:57:31 144.5 7.017 2.25
5656 2013-10-08 02:06:47 112 6.75 1.667
5657 2013-10-08 02:15:12 115 5.583 1.383
5658 2013-10-08 02:22:10 91 4.2 0.867
5659 2013-10-08 02:27:14 127 5 2.55
5660 2013-10-08 02:34:47 548 11.317 2.867
5661 2013-10-08 02:48:58 74 4.167 2.867
5662 2013-10-08 02:56:00 562 10.7 3.067
5663 2013-10-08 03:09:46 130 5.733 1.617
5664 2013-10-08 03:17:07 100.5 5.533 2.017
5665 2013-10-08 03:24:40 157 6.233 1.85
5666 2013-10-08 03:32:45 142 8.2 2
5667 2013-10-08 03:42:57 112.5 4.833 1.367
5668 2013-10-08 03:49:09 77.5 3.817 1.567
5669 2013-10-08 03:54:32 501.5 10.217 2.15
5670 2013-10-08 04:06:54 129 5.533 2.25
5671 2013-10-08 04:14:41 535.5 12.033 2.517
5672 2013-10-08 04:29:14 110.5 4.65 1.733
5673 2013-10-08 04:35:37 65.5 5.55 16.267
5674 2013-10-08 04:57:26 106 6.383 2.65
5675 2013-10-08 05:06:28 118 7.35 2.567
5676 2013-10-08 05:16:23 158 8.067 2.9
5677 2013-10-08 05:27:21 128.5 5.817 7.25
5678 2013-10-08 05:40:25 628 14.033 7.117
5679 2013-10-08 06:01:34 127.5 7.85 3.033
5680 2013-10-08 06:12:27 154.5 7.917 2.417
5681 2013-10-08 06:22:47 121 5.8 2.233
5682 2013-10-08 06:30:49 140 6.65 2.367
5683 2013-10-08 06:39:50 155 7.017 2.167
5684 2013-10-08 06:49:01 169.5 6.833 2.383
5685 2013-10-08 06:58:14 22.5 0.717 0.867
5686 2013-10-08 06:59:49 189.5 6.883 2.45
5687 2013-10-08 07:09:09 566 11.533 5.533
5688 2013-10-08 07:26:13 561 12.05 6.05
5689 2013-10-08 07:44:19 541.5 12.183 5.617
5690 2013-10-08 08:02:07 510.5 11.683 6.75
5691 2013-10-08 08:20:33 558 12.75 6.55
5692 2013-10-08 08:39:51 573 12.817 7.567
5693 2013-10-08 09:00:14 590 12.85 7.8
5694 2013-10-08 09:20:53 629.5 12.2 5.417
5695 2013-10-08 09:38:30 548.5 12.35 6.75
5696 2013-10-08 09:57:36 554.5 13.4 9.983
5697 2013-10-08 10:20:59 605.5 12.45 6.433
5698 2013-10-08 10:39:52 618 13.283 5.6
5699 2013-10-08 10:58:45 625 13.383 5.817
5700 2013-10-08 11:17:57 624 13.1 13.317
5701 2013-10-08 11:44:22 36 4.8 4.9
5702 2013-10-08 11:54:04 30.5 4.35 8.183
5703 2013-10-08 12:06:36 44 6.55 2.733
5704 2013-10-08 12:15:53 31 4.933 1.917
5705 2013-10-08 12:22:44 38 2.55 1.65
5706 2013-10-08 12:26:56 45.5 3.633 1.3
5707 2013-10-08 12:31:52 56 5.15 1.95
5708 2013-10-08 12:38:58 45 5.233 0.067
5709 2013-10-08 12:44:16 29.5 0.8 1.75
5710 2013-10-08 12:46:49 66 4.983 3.367
5711 2013-10-08 12:55:10 71.5 6.783 2.4
5712 2013-10-08 13:04:21 31 5.5 2.1
5713 2013-10-08 13:11:57 63 7.5 4.667
5714 2013-10-08 13:24:07 38.5 7.617 1.7
5715 2013-10-08 13:33:26 33.5 6.183 2.617
5716 2013-10-08 13:42:14 44.5 6.8 2.517
5717 2013-10-08 13:51:33 42.5 8.333 2.833
5718 2013-10-08 14:02:43 30 6.567 2.433
5719 2013-10-08 14:11:43 52.5 7.85 1.5
5720 2013-10-08 14:21:04 45 3.767 2.733
5721 2013-10-08 14:27:34 72.5 8.567 2.817
5722 2013-10-08 14:38:57 35.5 2.667 1.883
5723 2013-10-08 14:43:30 33.5 8.283 3.533
5724 2013-10-08 14:55:19 31.5 5.633 2.183
5725 2013-10-08 15:03:08 26 4.233 2.383
5726 2013-10-08 15:09:45 23.5 6.117 2.483
5727 2013-10-08 15:18:21 159 8.2 2.767
5728 2013-10-08 15:29:19 28.5 5.55 4.183
5729 2013-10-08 15:39:03 31 6.567 10.883
5730 2013-10-08 15:56:30 20 7.017 20.633
5731 2013-10-08 16:24:09 40.5 5.767 4.167
5732 2013-10-08 16:34:05 51.5 6.117 2.9
5733 2013-10-08 16:43:06 23 3.017 10.917
5734 2013-10-08 16:57:02 611.5 15.9 3.117
5735 2013-10-08 17:16:03 48 5.8 1.583
5736 2013-10-08 17:23:26 53 5.667 1.233
5737 2013-10-08 17:30:20 82.5 6.75 1.967
5738 2013-10-08 17:39:03 54.5 6.6 3.017
5739 2013-10-08 17:48:40 44.5 5.717 1.4
5740 2013-10-08 17:55:47 29.5 1.567 1.9
5741 2013-10-08 17:59:15 25.5 2.283 1.2
5742 2013-10-08 18:02:44 568.5 16.683 6.85
5743 2013-10-08 18:26:16 566 16.167 4.35
5744 2013-10-08 18:46:47 558 13.917 5.317
5745 2013-10-08 19:06:01 588.5 14.45 18.467
5746 2013-10-08 19:38:56 24 3.15 16.283
5747 2013-10-08 19:58:22 114.5 5.817 28.617
5748 2013-10-08 20:32:48 579 12.917 3.85
5749 2013-10-08 20:49:34 572 13.433 3.883
5750 2013-10-08 21:06:53 568 12.933 4.717
5751 2013-10-08 21:24:32 564.5 13.3 3.783
5752 2013-10-08 21:41:37 561 13.833 4.2
5753 2013-10-08 21:59:39 37.5 1.717 1.35
5754 2013-10-08 22:02:43 556.5 12.783 4.9
5755 2013-10-08 22:20:24 562.5 15.15 4.233
5756 2013-10-08 22:39:47 101 6.117 2.183
5757 2013-10-08 22:48:05 100 5.117 2
5758 2013-10-08 22:55:12 102.5 6.617 2.167
5759 2013-10-08 23:03:59 137 6.233 1.6
5760 2013-10-08 23:11:49 113.5 7.483 1.867
5761 2013-10-08 23:21:10 114.5 5.183 1.667
5762 2013-10-08 23:28:01 164.5 6.283 1.133
5763 2013-10-08 23:35:26 117.5 6.967 2.15
5764 2013-10-08 23:44:33 109.5 6.25 2.417
5765 2013-10-08 23:53:13 143.5 8.217 1.983
5766 2013-10-09 00:03:25 117.5 4.767 1.533
5767 2013-10-09 00:09:43 289.5 7.45 1.383
5768 2013-10-09 00:18:33 35.5 2.65 1.117
5769 2013-10-09 00:22:19 287 6.683 2
5770 2013-10-09 00:31:00 92.5 4.15 1.533
5771 2013-10-09 00:36:41 141.5 6.883 3.983
5772 2013-10-09 00:47:33 22 3.767 6.217
5773 2013-10-09 00:57:32 95 6.333 1.3
5774 2013-10-09 01:05:10 22.5 3.283 2.083
5775 2013-10-09 01:10:32 20.5 1.783 18.2
5776 2013-10-09 01:30:31 418.5 10.483 5.933
5777 2013-10-09 01:46:56 247.5 8.433 5.067
5778 2013-10-09 02:00:26 279 8.267 5.35
5779 2013-10-09 02:14:03 420.5 9.9 12.183
5780 2013-10-09 02:36:08 329 9.933 7.667
5781 2013-10-09 02:53:44 57.5 5.35 11.7
5782 2013-10-09 03:10:47 24 4 16.017
5783 2013-10-09 03:30:48 30.5 2.733 1.883
5784 2013-10-09 03:35:25 49 4.05 2.3
5785 2013-10-09 03:41:46 42.5 3.717 2.483
5786 2013-10-09 03:47:58 52.5 4.367 4.167
5787 2013-10-09 03:56:30 46 4.633 8.833
5788 2013-10-09 04:09:58 55 5.05 5.517
5789 2013-10-09 04:20:32 49 3.983 1.633
5790 2013-10-09 04:26:09 20 3.267 0.9
5791 2013-10-09 04:30:19 47 5.8 1.767
5792 2013-10-09 04:37:53 63 6.517 1.667
5793 2013-10-09 04:46:04 79.5 5.067 2.667
5794 2013-10-09 04:53:48 88.5 8.6 3.767
5795 2013-10-09 05:06:10 45.5 3.917 9.967
5796 2013-10-09 05:20:03 32.5 4.317 0.8
5797 2013-10-09 05:25:10 40 3.033 8.617
5798 2013-10-09 05:36:49 60.5 3.083 3.033
5799 2013-10-09 05:42:56 44 5.267 2.983
5800 2013-10-09 05:51:11 36 4.75 3.167
5801 2013-10-09 05:59:06 52 5.5 3.067
5802 2013-10-09 06:07:40 38.5 4.383 31.7
5803 2013-10-09 06:43:45 458 11.833 6.35
5804 2013-10-09 07:01:56 451 12.367 8.483
5805 2013-10-09 07:22:47 433.5 11.683 10.6
5806 2013-10-09 07:45:04 432 12.933 6.7
5807 2013-10-09 08:04:42 427.5 12.367 15.933
5808 2013-10-09 08:33:00 20.5 2.9 7.483
5809 2013-10-09 08:43:23 400 11.517 4.767
5810 2013-10-09 08:59:40 384 11.633 3.767
5811 2013-10-09 09:15:04 371.5 12.083 3.8
5812 2013-10-09 09:30:57 383.5 14.833 3.417
5813 2013-10-09 09:49:12 34.5 2.767 0.867
5814 2013-10-09 09:52:50 26.5 3.933 1.983
5815 2013-10-09 09:58:45 32.5 6.317 1.867
5816 2013-10-09 10:06:56 36.5 5.333 2.033
5817 2013-10-09 10:14:18 33 6.283 1.6
5818 2013-10-09 10:22:11 44.5 7.317 1.75
5819 2013-10-09 10:31:15 29 6.5 2.017
5820 2013-10-09 10:39:46 35 6.217 20.717
5821 2013-10-09 11:06:42 357.5 12.683 4.95
5822 2013-10-09 11:24:20 33.5 1.95 2.167
5823 2013-10-09 11:28:27 367.5 11.8 10.75
5824 2013-10-09 11:51:00 389.5 12.1 4.717
5825 2013-10-09 12:07:49 387.5 12.717 4.067
5826 2013-10-09 12:24:36 400 13.467 6.883
5827 2013-10-09 12:44:57 399.5 12.7 14.9
5828 2013-10-09 13:12:33 401.5 11.9 5.383
5829 2013-10-09 13:29:50 404.5 10.933 3.733
5830 2013-10-09 13:44:30 409.5 10.367 5.4
5831 2013-10-09 14:00:16 405 12.05 6.8
5832 2013-10-09 14:19:07 408.5 10.9 5.817
5833 2013-10-09 14:35:50 409.5 10.7 4.267
5834 2013-10-09 14:50:48 416 12.417 5.317
5835 2013-10-09 15:08:32 418 11.417 5.167
5836 2013-10-09 15:25:07 407 10.8 5.183
5837 2013-10-09 15:41:06 423 10.717 4.85
5838 2013-10-09 15:56:40 419.5 11.383 8.083
5839 2013-10-09 16:16:08 412.5 11.483 7.717
5840 2013-10-09 16:35:20 410.5 10.533 5.25
5841 2013-10-09 16:51:07 411.5 10.283 6.2
5842 2013-10-09 17:07:36 393.5 9.733 4.517
5843 2013-10-09 17:21:51 415 10.483 3.783
5844 2013-10-09 17:36:07 412 11.167 6.767
5845 2013-10-09 17:54:03 410 10.867 4.1
5846 2013-10-09 18:09:01 410 9.4 27.583
5847 2013-10-09 18:46:00 58 6.033 2.117
5848 2013-10-09 18:54:09 57 4.1 14.967
5849 2013-10-09 19:13:13 77.5 6.533 3.2
5850 2013-10-09 19:22:57 42 5.767 2.783
5851 2013-10-09 19:31:30 136 7.383 2.733
5852 2013-10-09 19:41:37 46 5.017 1.75
5853 2013-10-09 19:48:23 54 6.8 2.983
5854 2013-10-09 19:58:10 32 5.883 2
5855 2013-10-09 20:06:03 48.5 6.35 2.617
5856 2013-10-09 20:15:01 55.5 7.65 2.867
5857 2013-10-09 20:25:32 56.5 7.967 2.85
5858 2013-10-09 20:36:21 36.5 4.1 1.35
5859 2013-10-09 20:41:48 25 3.983 9.95
5860 2013-10-09 20:55:44 21 3.633 2.333
5861 2013-10-09 21:01:42 39 3.833 5.9
5862 2013-10-09 21:11:26 37.5 3.583 1.883
5863 2013-10-09 21:16:54 47.5 4.65 3
5864 2013-10-09 21:24:33 33 3.967 3.1
5865 2013-10-09 21:31:37 85 6.983 2.75
5866 2013-10-09 21:41:21 71 5.65 2.2
5867 2013-10-09 21:49:12 55.5 4.483 1.483
5868 2013-10-09 21:55:10 34.5 3.1 1.55
5869 2013-10-09 21:59:49 53.5 3.867 2.45
5870 2013-10-09 22:06:08 426.5 12.667 3.317
5871 2013-10-09 22:22:07 37.5 2.833 9.283
5872 2013-10-09 22:34:14 58.5 3.067 3.133
5873 2013-10-09 22:40:26 120.5 6 2.417
5874 2013-10-09 22:48:51 77 5.7 2.533
5875 2013-10-09 22:57:05 75 7.283 3.967
5876 2013-10-09 23:08:20 121.5 7.883 4
5877 2013-10-09 23:20:13 45 5.333 6.517
5878 2013-10-09 23:32:04 440 12.833 3.967
5879 2013-10-09 23:48:52 438 12.35 1.4
5880 2013-10-10 00:02:37 70 3.117 1.4
5881 2013-10-10 00:07:08 45 2.2 2.7
5882 2013-10-10 00:12:02 436 13.7 4.283
5883 2013-10-10 00:30:01 429 13.267 4.967
5884 2013-10-10 00:48:15 426.5 14.817 3.333
5885 2013-10-10 01:06:24 52.5 2.817 0.933
5886 2013-10-10 01:10:09 71 6.633 1.75
5887 2013-10-10 01:18:32 83 5.367 2.867
5888 2013-10-10 01:26:46 428 12.8 1.533
5889 2013-10-10 01:41:06 33.5 1.75 2.9
5890 2013-10-10 01:45:45 422 11.017 3.167
5891 2013-10-10 01:59:56 75.5 4.483 1.333
5892 2013-10-10 02:05:45 60 4.617 3.3
5893 2013-10-10 02:13:40 410.5 12.65 3.483
5894 2013-10-10 02:29:48 99 6.7 2.25
5895 2013-10-10 02:38:45 69.5 4.167 1.733
5896 2013-10-10 02:44:39 78 7.15 20.017
5897 2013-10-10 03:11:49 71 6.617 2.55
5898 2013-10-10 03:20:59 47 6.283 2.433
5899 2013-10-10 03:29:42 73 7.267 2.383
5900 2013-10-10 03:39:21 64 7.033 2.567
5901 2013-10-10 03:48:57 37.5 6.633 3.35
5902 2013-10-10 03:58:56 30.5 6.667 3.2
5903 2013-10-10 04:08:48 25.5 5.8 3.417
5904 2013-10-10 04:18:01 37 6.367 3.3
5905 2013-10-10 04:27:41 25 4.55 3.267
5906 2013-10-10 04:35:30 20 4.017 2.5
5907 2013-10-10 04:42:01 26.5 3.25 1.633
5908 2013-10-10 04:46:54 243 10.5 2.767
5909 2013-10-10 05:00:10 219 10.233 2.717
5910 2013-10-10 05:13:07 202 7.8 1.817
5911 2013-10-10 05:22:44 203.5 8.45 2.55
5912 2013-10-10 05:33:44 201 8.85 2.467
5913 2013-10-10 05:45:03 204 10.433 2.617
5914 2013-10-10 05:58:06 196 7.967 2.183
5915 2013-10-10 06:08:15 193.5 8 2.517
5916 2013-10-10 06:18:46 193.5 8.05 2.033
5917 2013-10-10 06:28:51 188.5 8.3 2.317
5918 2013-10-10 06:39:28 198 9.583 3.2
5919 2013-10-10 06:52:15 192 7.683 2.65
5920 2013-10-10 07:02:35 210.5 8.45 3.567
5921 2013-10-10 07:14:36 214.5 8.65 4.583
5922 2013-10-10 07:27:50 222 9.217 3.883
5923 2013-10-10 07:40:56 214.5 9.633 4.517
5924 2013-10-10 07:55:05 225 9.883 6.65
5925 2013-10-10 08:11:37 239.5 10.283 5.417
5926 2013-10-10 08:27:19 264.5 10.283 5.467
5927 2013-10-10 08:43:04 277 9.883 4.683
5928 2013-10-10 08:57:38 293 10.4 4.55
5929 2013-10-10 09:12:35 302 9.9 4.7
5930 2013-10-10 09:27:11 315.5 10.833 4.65
5931 2013-10-10 09:42:40 324.5 10.767 5.717
5932 2013-10-10 09:59:09 322 10.7 5.633
5933 2013-10-10 10:15:29 337 11.033 5.517
5934 2013-10-10 10:32:02 378.5 11.183 4.25
5935 2013-10-10 10:47:28 376 9.883 4.9
5936 2013-10-10 11:02:15 378.5 11.083 4.483
5937 2013-10-10 11:17:49 369 10.883 6.417
5938 2013-10-10 11:35:07 76.5 7.6 2.633
5939 2013-10-10 11:45:21 55.5 5.633 3
5940 2013-10-10 11:53:59 83 7.933 2.467
5941 2013-10-10 12:04:23 26 6.283 2.517
5942 2013-10-10 12:13:11 25.5 3.633 1.733
5943 2013-10-10 12:18:33 91 7.15 4.533
5944 2013-10-10 12:30:14 70 7.583 3.883
5945 2013-10-10 12:41:42 123.5 6.9 5.5
5946 2013-10-10 12:54:06 33 4.067 12.733
5947 2013-10-10 13:10:54 42 6.283 1.95
5948 2013-10-10 13:19:08 22.5 2.717 1.517
5949 2013-10-10 13:23:22 70.5 5.767 2.383
5950 2013-10-10 13:31:31 30 3.983 8.317
5951 2013-10-10 13:43:49 49 6.6 3.867
5952 2013-10-10 13:54:17 33 3.333 3.1
5953 2013-10-10 14:00:43 27.5 4.1 1.183
5954 2013-10-10 14:06:00 29.5 4.983 1.467
5955 2013-10-10 14:12:27 28.5 3.1 3.783
5956 2013-10-10 14:19:20 395 11.883 3.367
5957 2013-10-10 14:34:35 425.5 14.083 2.517
5958 2013-10-10 14:51:11 39 2.4 1.417
5959 2013-10-10 14:55:00 58 5.233 1.967
5960 2013-10-10 15:02:12 57.5 9.867 3.117
5961 2013-10-10 15:15:11 70.5 8.817 3.083
5962 2013-10-10 15:27:05 67 9.35 1.867
5963 2013-10-10 15:38:18 62 7.617 5.667
5964 2013-10-10 15:51:35 55 6.917 3.367
5965 2013-10-10 16:01:52 478 14.2 3.917
5966 2013-10-10 16:19:59 30 1.633 2.733
5967 2013-10-10 16:24:21 63 8.6 5.217
5968 2013-10-10 16:38:10 38 4.983 5.967
5969 2013-10-10 16:49:07 435 14.45 4.45
5970 2013-10-10 17:08:01 437 15.033 5.9
5971 2013-10-10 17:28:57 416 13.417 5.067
5972 2013-10-10 17:47:26 389.5 12.467 4.983
5973 2013-10-10 18:04:53 369.5 12.967 4.633
5974 2013-10-10 18:22:29 369.5 12.283 3.867
5975 2013-10-10 18:38:38 372.5 12.967 5.217
5976 2013-10-10 18:56:49 371 12.933 4.633
5977 2013-10-10 19:14:23 364 12.95 4.383
5978 2013-10-10 19:31:43 357 12 3.35
5979 2013-10-10 19:47:04 353 12.083 3.833
5980 2013-10-10 20:02:59 327.5 10.55 3.217
5981 2013-10-10 20:16:45 310 9.6 2.783
5982 2013-10-10 20:29:08 301 7.983 2.467
5983 2013-10-10 20:39:35 286 8.167 2.567
5984 2013-10-10 20:50:19 273 8.167 2.567
5985 2013-10-10 21:01:03 250.5 8.817 2.75
5986 2013-10-10 21:12:37 191 6.017 1.65
5987 2013-10-10 21:20:17 227 7.883 2.183
5988 2013-10-10 21:30:21 233.5 8.583 2.733
5989 2013-10-10 21:41:40 254 8.233 2.867
5990 2013-10-10 21:52:46 269.5 8.833 3.167
5991 2013-10-10 22:04:46 270.5 7.383 2.833
5992 2013-10-10 22:14:59 278 9.1 3.15
5993 2013-10-10 22:27:14 265.5 7 2.633
5994 2013-10-10 22:36:52 254 7.217 2.267
5995 2013-10-10 22:46:21 264 7.883 3.133
5996 2013-10-10 22:57:22 276 8.2 3.817
5997 2013-10-10 23:09:23 303 8.4 3.6
5998 2013-10-10 23:21:23 319 9.1 3.883
5999 2013-10-10 23:34:22 324 9.233 3.633
6000 2013-10-10 23:47:14 341.5 8.583 4
6001 2013-10-10 23:59:49 333 9.467 4.217
6002 2013-10-11 00:13:30 361 10.883 3.65
6003 2013-10-11 00:28:02 72 4.667 2.317
6004 2013-10-11 00:35:01 114 6.45 2.617
6005 2013-10-11 00:44:05 93 6.067 1.867
6006 2013-10-11 00:52:01 76 5.183 3.5
6007 2013-10-11 01:00:42 66.5 5.567 2.4
6008 2013-10-11 01:08:40 66.5 5.883 1.217
6009 2013-10-11 01:15:46 69 3.317 2.583
6010 2013-10-11 01:21:40 87 5.817 2.733
6011 2013-10-11 01:30:13 53.5 4.667 1.9
6012 2013-10-11 01:36:47 45 3.05 1.75
6013 2013-10-11 01:41:35 24 2.1 9.4
6014 2013-10-11 01:53:05 409.5 11.65 2.65
6015 2013-10-11 02:07:23 101 3.367 9.55
6016 2013-10-11 02:20:18 447 11.35 3.95
6017 2013-10-11 02:35:36 62.5 2.633 5.383
6018 2013-10-11 02:43:37 444.5 10.783 3.867
6019 2013-10-11 02:58:16 26 4.083 22.183
6020 2013-10-11 03:24:32 419 11.35 6
6021 2013-10-11 03:41:53 428.5 11.35 2.65
6022 2013-10-11 03:55:53 73 3.583 2.117
6023 2013-10-11 04:01:35 413.5 11.333 4.867
6024 2013-10-11 04:17:47 400 11.883 7.233
6025 2013-10-11 04:36:54 376 10.9 4.017
6026 2013-10-11 04:51:49 389.5 11.5 5.65
6027 2013-10-11 05:08:58 431.5 11.833 5.233
6028 2013-10-11 05:26:02 462 11.767 6.283
6029 2013-10-11 05:44:05 463 10.783 3.033
6030 2013-10-11 05:57:54 126 3.95 2.567
6031 2013-10-11 06:04:25 467.5 10.583 3.917
6032 2013-10-11 06:18:55 486 12.167 4.883
6033 2013-10-11 06:35:58 502 12.717 5.7
6034 2013-10-11 06:54:23 511 12.5 6.733
6035 2013-10-11 07:13:37 514.5 11.5 5.683
6036 2013-10-11 07:30:48 495 12.1 5.817
6037 2013-10-11 07:48:43 478 11.667 4.983
6038 2013-10-11 08:05:22 486.5 12.117 4.5
6039 2013-10-11 08:21:59 481 10.6 4.05
6040 2013-10-11 08:36:38 477.5 11.6 4.95
6041 2013-10-11 08:53:11 466.5 12.817 4.267
6042 2013-10-11 09:10:16 472 12.4 4.6
6043 2013-10-11 09:27:16 478.5 12.433 4.883
6044 2013-10-11 09:44:35 507.5 12.783 16.1
6045 2013-10-11 10:13:28 495 12.317 5.2
6046 2013-10-11 10:30:59 477.5 11.517 24.383
6047 2013-10-11 11:06:53 40 2.917 12.817
6048 2013-10-11 11:22:37 26 1.517 1.583
6049 2013-10-11 11:25:43 432 11.217 7.3
6050 2013-10-11 11:44:14 535 11.933 5.233
6051 2013-10-11 12:01:24 533.5 11.217 4.667
6052 2013-10-11 12:17:17 593 12.75 5.067
6053 2013-10-11 12:35:06 637.5 12.683 49.267
6054 2013-10-11 13:37:03 23 4.633 4.85
6055 2013-10-11 13:46:32 23 1.683 5.467
6056 2013-10-11 13:53:41 37 4.733 15.1
6057 2013-10-11 14:13:31 42 3.35 1.933
6058 2013-10-11 14:18:48 33 2.283 1.4
6059 2013-10-11 14:22:29 45 4.333 2.05
6060 2013-10-11 14:28:52 59.5 2.8 7.667
6061 2013-10-11 14:39:20 653 13.183 7.783
6062 2013-10-11 15:00:18 569 12.9 4.817
6063 2013-10-11 15:18:01 22.5 4.217 1.867
6064 2013-10-11 15:24:06 33.5 6.033 17.05
6065 2013-10-11 15:47:11 60 8.7 4.45
6066 2013-10-11 16:00:20 23.5 3.767 47.5
6067 2013-10-11 16:51:36 36.5 5.583 2.667
6068 2013-10-11 16:59:51 505.5 14.283 9.817
6069 2013-10-11 17:23:57 590.5 13.067 4.55
6070 2013-10-11 17:41:34 603 13.7 7.033
6071 2013-10-11 18:02:18 521 14.683 5.233
6072 2013-10-11 18:22:13 549.5 13.483 4.417
6073 2013-10-11 18:40:07 585.5 14.45 4.35
6074 2013-10-11 18:58:55 592.5 12.817 4.183
6075 2013-10-11 19:15:55 572 14.517 6.583
6076 2013-10-11 19:37:01 60.5 4.033 2.7
6077 2013-10-11 19:43:45 406 11.133 6.867
6078 2013-10-11 20:01:45 513 12.867 5.083
6079 2013-10-11 20:19:42 542 12.633 8.517
6080 2013-10-11 20:40:51 477.5 12.133 4.933
6081 2013-10-11 20:57:55 523.5 11.017 3.183
6082 2013-10-11 21:12:07 271 8.233 1.817
6083 2013-10-11 21:22:10 222 8.6 2.95
6084 2013-10-11 21:33:43 166.5 5.417 1.783
6085 2013-10-11 21:40:55 195 8.667 2
6086 2013-10-11 21:51:35 144.5 5.483 2.317
6087 2013-10-11 21:59:23 183 7.967 1.517
6088 2013-10-11 22:08:52 76.5 1.767 1.083
6089 2013-10-11 22:11:43 196.5 5.483 2.35
6090 2013-10-11 22:19:33 102.5 5.767 1.583
6091 2013-10-11 22:26:54 115 4.35 1.6
6092 2013-10-11 22:32:51 188 9.417 2.767
6093 2013-10-11 22:45:02 303.5 9.267 3.417
6094 2013-10-11 22:57:43 392.5 9.3 4.383
6095 2013-10-11 23:11:24 472 11.883 2.467
6096 2013-10-11 23:25:45 39.5 1.25 1.767
6097 2013-10-11 23:28:46 490 11.133 5.317
6098 2013-10-11 23:45:13 505 11.917 4.7
6099 2013-10-12 00:01:50 506.5 11.833 1.717
6100 2013-10-12 00:15:23 76 2.3 2.717
6101 2013-10-12 00:20:24 517 11.183 4.083
6102 2013-10-12 00:35:40 515.5 11.35 0.95
6103 2013-10-12 00:47:58 23.5 1.083 1.1
6104 2013-10-12 00:50:09 64 2.667 2.167
6105 2013-10-12 00:54:59 500.5 11.683 2.683
6106 2013-10-12 01:09:21 81 2.867 2.517
6107 2013-10-12 01:14:44 488.5 11.45 2.517
6108 2013-10-12 01:28:42 84.5 3.867 4.483
6109 2013-10-12 01:37:03 461.5 11.083 4.35
6110 2013-10-12 01:52:29 458.5 11.5 3.767
6111 2013-10-12 02:07:45 466.5 11.767 4.083
6112 2013-10-12 02:23:36 478.5 11.183 0.65
6113 2013-10-12 02:35:26 30.5 2.2 3.417
6114 2013-10-12 02:41:03 90 4.95 3.067
6115 2013-10-12 02:49:04 465 11.167 6.35
6116 2013-10-12 03:06:35 33.5 3.783 1.967
6117 2013-10-12 03:12:20 42.5 4.533 5.167
6118 2013-10-12 03:22:02 33.5 3.817 1.65
6119 2013-10-12 03:27:30 21.5 3.467 28
6120 2013-10-12 03:58:58 517.5 12.267 3.3
6121 2013-10-12 04:14:32 37 2.633 4.6
6122 2013-10-12 04:21:46 501.5 13.1 3.95
6123 2013-10-12 04:38:49 37.5 2.5 2.517
6124 2013-10-12 04:43:50 24.5 3.35 1.617
6125 2013-10-12 04:48:48 34.5 3.15 1.517
6126 2013-10-12 04:53:28 36.5 2.8 1.5
6127 2013-10-12 04:57:46 37.5 4.967 4.517
6128 2013-10-12 05:07:15 395 11.05 5.05
6129 2013-10-12 05:23:21 397.5 10.617 7.583
6130 2013-10-12 05:41:33 417.5 12.433 5.333
6131 2013-10-12 05:59:19 442.5 13.117 5.367
6132 2013-10-12 06:17:48 466 12.483 6.15
6133 2013-10-12 06:36:26 455 11.333 3.433
6134 2013-10-12 06:51:12 447.5 12.367 4.517
6135 2013-10-12 07:08:05 459 11.683 4.183
6136 2013-10-12 07:23:57 473 12.85 5.567
6137 2013-10-12 07:42:22 476.5 10.567 4.35
6138 2013-10-12 07:57:17 466 11.033 5.417
6139 2013-10-12 08:13:44 38.5 4.183 2.383
6140 2013-10-12 08:20:18 41.5 4.65 2.083
6141 2013-10-12 08:27:02 30.5 5.15 3.183
6142 2013-10-12 08:35:22 52.5 4.017 10.183
6143 2013-10-12 08:49:34 20.5 3.9 4.15
6144 2013-10-12 08:57:37 37.5 3.3 8.617
6145 2013-10-12 09:09:32 49 4.383 1.583
6146 2013-10-12 09:15:30 51.5 4.783 51.283
6147 2013-10-12 10:11:34 446.5 14.067 7.2
6148 2013-10-12 10:32:50 39.5 2.4 0.783
6149 2013-10-12 10:36:01 35 5.367 1.583
6150 2013-10-12 10:42:58 22.5 2.017 0.7
6151 2013-10-12 10:45:41 29 2.783 3.483
6152 2013-10-12 10:51:57 41.5 4.067 1.033
6153 2013-10-12 10:57:03 20.5 3.467 5.55
6154 2013-10-12 11:06:04 144.5 10.633 3.467
6155 2013-10-12 11:20:10 24 2.183 0.3
6156 2013-10-12 11:22:39 44.5 3.017 1.167
6157 2013-10-12 11:26:50 53 4.717 2.233
6158 2013-10-12 11:33:47 51 5.867 1.95
6159 2013-10-12 11:41:36 33.5 2.517 1.633
6160 2013-10-12 11:45:45 42.5 6.55 1.867
6161 2013-10-12 11:54:10 68 6.2 2.367
6162 2013-10-12 12:02:44 58 6.2 1.683
6163 2013-10-12 12:10:37 31 5.383 18.083
6164 2013-10-12 12:34:05 22 2.967 2.317
6165 2013-10-12 12:39:22 32 3.983 12.3
6166 2013-10-12 12:55:39 27.5 4.267 11.35
6167 2013-10-12 13:11:16 40.5 6.133 6.7
6168 2013-10-12 13:24:06 72 8.233 1.167
6169 2013-10-12 13:33:30 23 1.533 1.567
6170 2013-10-12 13:36:36 29 2.533 1.017
6171 2013-10-12 13:40:09 38 4.1 23.05
6172 2013-10-12 14:07:18 99 3.617 1.517
6173 2013-10-12 14:12:26 26 6.867 2.833
6174 2013-10-12 14:22:08 67 8.6 2.933
6175 2013-10-12 14:33:40 24.5 4.6 2.633
6176 2013-10-12 14:40:54 21 2.3 8.717
6177 2013-10-12 14:51:55 379.5 14.133 6.517
6178 2013-10-12 15:12:34 369.5 14.95 5.5
6179 2013-10-12 15:33:01 430.5 13.967 4.083
6180 2013-10-12 15:51:04 594.5 14.85 4.35
6181 2013-10-12 16:10:16 600.5 13.883 12.2
6182 2013-10-12 16:36:21 52 3.817 2.767
6183 2013-10-12 16:42:56 551 14.75 6.05
6184 2013-10-12 17:03:44 610 13.55 4.817
6185 2013-10-12 17:22:06 36 4.15 3.317
6186 2013-10-12 17:29:34 604 14.2 6.933
6187 2013-10-12 17:50:42 48.5 6.567 1.633
6188 2013-10-12 17:58:54 40 4.9 2.3
6189 2013-10-12 18:06:06 20.5 3.05 2.183
6190 2013-10-12 18:11:20 22 3.283 2.35
6191 2013-10-12 18:16:58 27 5.733 2.333
6192 2013-10-12 18:25:02 55 5.5 1.833
6193 2013-10-12 18:32:22 43 6.5 1.517
6194 2013-10-12 18:40:23 35.5 6.167 12.833
6195 2013-10-12 18:59:23 32 4.533 9.283
6196 2013-10-12 19:13:12 384 12.483 3.967
6197 2013-10-12 19:29:39 360.5 12.517 4.883
6198 2013-10-12 19:47:03 361.5 14.05 6.25
6199 2013-10-12 20:07:21 373.5 12.383 3.967
6200 2013-10-12 20:23:42 372.5 12.667 5.533
6201 2013-10-12 20:41:54 384 13.417 4.317
6202 2013-10-12 20:59:38 385.5 11.683 4.683
6203 2013-10-12 21:16:00 371.5 12.15 4.433
6204 2013-10-12 21:32:35 361.5 11.517 3.233
6205 2013-10-12 21:47:20 339 9.55 2.533
6206 2013-10-12 21:59:25 335 10.65 2.683
6207 2013-10-12 22:12:45 328.5 9.3 2.517
6208 2013-10-12 22:24:34 325.5 9.65 2.833
6209 2013-10-12 22:37:03 321 10.283 3.1
6210 2013-10-12 22:50:26 303 8.083 2.783
6211 2013-10-12 23:01:18 305.5 10.217 3.233
6212 2013-10-12 23:14:45 307.5 9.433 3.367
6213 2013-10-12 23:27:33 296.5 9.2 3.383
6214 2013-10-12 23:40:08 274 8.533 3.95
6215 2013-10-12 23:52:37 255.5 9.05 3.45
6216 2013-10-13 00:05:07 220.5 8.317 2.467
6217 2013-10-13 00:15:54 246.5 8.283 2.2
6218 2013-10-13 00:26:23 233 8.2 2.417
6219 2013-10-13 00:37:00 232.5 7.483 1.867
6220 2013-10-13 00:46:21 212.5 8.5 2.217
6221 2013-10-13 00:57:04 185 7.433 2.35
6222 2013-10-13 01:06:51 184 5.5 1.5
6223 2013-10-13 01:13:51 170 6.267 1
6224 2013-10-13 01:21:07 156.5 3.883 1.383
6225 2013-10-13 01:26:23 146 5.917 0.783
6226 2013-10-13 01:33:05 137 4.433 2.55
6227 2013-10-13 01:40:04 110.5 6.1 1.233
6228 2013-10-13 01:47:24 101.5 5.35 1.283
6229 2013-10-13 01:54:02 88.5 6.1 1.917
6230 2013-10-13 02:02:03 103 5.2 1.883
6231 2013-10-13 02:09:08 129.5 7.617 1.25
6232 2013-10-13 02:18:00 71.5 4.983 1.417
6233 2013-10-13 02:24:24 67 2.933 1.5
6234 2013-10-13 02:28:50 148 6.3 1.533
6235 2013-10-13 02:36:40 127.5 6.383 1.333
6236 2013-10-13 02:44:23 82 5.167 1.867
6237 2013-10-13 02:51:25 120.5 5.717 1.317
6238 2013-10-13 02:58:27 168.5 4.567 1.617
6239 2013-10-13 03:04:38 176.5 7.133 1.717
6240 2013-10-13 03:13:29 170 4.733 1.483
6241 2013-10-13 03:19:42 177 5.333 2.033
6242 2013-10-13 03:27:04 158 6.65 2.15
6243 2013-10-13 03:35:52 153 6.717 2.4
6244 2013-10-13 03:44:59 133.5 4.717 0.95
6245 2013-10-13 03:50:39 144.5 5.683 2.417
6246 2013-10-13 03:58:45 152.5 6 2.267
6247 2013-10-13 04:07:01 166.5 7.367 2.317
6248 2013-10-13 04:16:42 188 6.9 3.167
6249 2013-10-13 04:26:46 203.5 8.083 4.75
6250 2013-10-13 04:39:36 221.5 7.7 3.667
6251 2013-10-13 04:50:58 81.5 6.233 2.4
6252 2013-10-13 04:59:36 78.5 6.383 2.433
6253 2013-10-13 05:08:25 59.5 6.367 2.367
6254 2013-10-13 05:17:09 68 6.45 2.3
6255 2013-10-13 05:25:54 83.5 7.15 10.283
6256 2013-10-13 05:43:20 30.5 6.983 2.283
6257 2013-10-13 05:52:36 34 5.683 2.85
6258 2013-10-13 06:01:08 56 5.983 2.05
6259 2013-10-13 06:09:10 145 7.35 9.55
6260 2013-10-13 06:26:04 72.5 6.35 15.067
6261 2013-10-13 06:47:29 29 3.95 3.7
6262 2013-10-13 06:55:08 48.5 6.683 2.367
6263 2013-10-13 07:04:11 57.5 8.583 2.5
6264 2013-10-13 07:15:16 49 4.717 1.633
6265 2013-10-13 07:21:37 44.5 6.167 13.367
6266 2013-10-13 07:41:09 68.5 5.833 7.85
6267 2013-10-13 07:54:50 25 3.417 1.417
6268 2013-10-13 07:59:40 51.5 6.2 9.183
6269 2013-10-13 08:15:03 24 5.017 51.067
6270 2013-10-13 09:11:08 26 3.5 14.683
6271 2013-10-13 09:29:19 466.5 13.883 3.617
6272 2013-10-13 09:46:49 507 13.283 4.05
6273 2013-10-13 10:04:09 618 13.883 3.55
6274 2013-10-13 10:21:35 22 2.467 4.6
6275 2013-10-13 10:28:39 605.5 14.667 3.917
6276 2013-10-13 10:47:14 494 12.917 3.383
6277 2013-10-13 11:03:32 499 13.733 3.467
6278 2013-10-13 11:20:44 23 3.383 4.217
6279 2013-10-13 11:28:20 40 4.733 2.083
6280 2013-10-13 11:35:09 468.5 12.3 5.367
6281 2013-10-13 11:52:49 44 2.617 2.067
6282 2013-10-13 11:57:30 44.5 5.167 1.733
6283 2013-10-13 12:04:24 53.5 5.85 4.683
6284 2013-10-13 12:14:56 26 2.283 2.15
6285 2013-10-13 12:19:22 461.5 11.817 1.517
6286 2013-10-13 12:32:42 69 2 3.117
6287 2013-10-13 12:37:49 105 5.95 2.533
6288 2013-10-13 12:46:18 33.5 5.733 4.433
6289 2013-10-13 12:56:28 95.5 7.017 2.967
6290 2013-10-13 13:06:27 43.5 6.367 1.917
6291 2013-10-13 13:14:44 47 4.483 2.55
6292 2013-10-13 13:21:46 120 6.983 3.4
6293 2013-10-13 13:32:09 92 8.717 2.917
6294 2013-10-13 13:43:47 48.5 5.083 2.267
6295 2013-10-13 13:51:08 45 3.75 2.517
6296 2013-10-13 13:57:24 44 3.767 3.117
6297 2013-10-13 14:04:17 523 13.567 3.65
6298 2013-10-13 14:21:30 516 14.75 4.467
6299 2013-10-13 14:40:43 508.5 13.617 5.85
6300 2013-10-13 15:00:11 491.5 13.717 3.833
6301 2013-10-13 15:17:44 470.5 14.233 5.217
6302 2013-10-13 15:37:11 444.5 14.417 5.467
6303 2013-10-13 15:57:04 431.5 14.067 5.083
6304 2013-10-13 16:16:13 444.5 12.517 4.167
6305 2013-10-13 16:32:54 446 13.783 4.5
6306 2013-10-13 16:51:11 448 12.683 4.567
6307 2013-10-13 17:08:26 491 12.317 4.417
6308 2013-10-13 17:25:10 458.5 12.367 4.183
6309 2013-10-13 17:41:43 428.5 12.95 3.95
6310 2013-10-13 17:58:37 422 13.517 6.683
6311 2013-10-13 18:18:49 439.5 12.483 9.417
6312 2013-10-13 18:40:43 425.5 11.9 5.583
6313 2013-10-13 18:58:12 422.5 13 4.65
6314 2013-10-13 19:15:51 407.5 11.5 3.683
6315 2013-10-13 19:31:02 407.5 11.45 3.883
6316 2013-10-13 19:46:22 385.5 11.9 5.3
6317 2013-10-13 20:03:34 408 11.25 4.083
6318 2013-10-13 20:18:54 394 11.4 4.833
6319 2013-10-13 20:35:08 378.5 11.233 3.983
6320 2013-10-13 20:50:21 373 11.667 3.583
6321 2013-10-13 21:05:36 371 10.783 2.983
6322 2013-10-13 21:19:22 373.5 10.35 3.533
6323 2013-10-13 21:33:15 373.5 10.733 3.767
6324 2013-10-13 21:47:45 367 9.1 3.2
6325 2013-10-13 22:00:03 364.5 9.333 3.233
6326 2013-10-13 22:12:37 344.5 9.767 3.017
6327 2013-10-13 22:25:24 345.5 9.467 3.017
6328 2013-10-13 22:37:53 286 9.083 3.033
6329 2013-10-13 22:50:00 268 9.533 3.183
6330 2013-10-13 23:02:43 267 7.783 2.483
6331 2013-10-13 23:12:59 285 8.583 2.483
6332 2013-10-13 23:24:03 269.5 8.317 2.45
6333 2013-10-13 23:34:49 245.5 6.55 1.667
6334 2013-10-13 23:43:02 198 5.417 1.717
6335 2013-10-13 23:50:10 199 7.55 1.883
6336 2013-10-13 23:59:36 182.5 5.3 1.9
6337 2013-10-14 00:06:48 191 7.75 2.317
6338 2013-10-14 00:16:52 219.5 7.933 2.067
6339 2013-10-14 00:26:52 240.5 8.15 2.983
6340 2013-10-14 00:38:00 236 8.383 2.683
6341 2013-10-14 00:49:04 250.5 6.2 2.383
6342 2013-10-14 00:57:39 257.5 8 2.1
6343 2013-10-14 01:07:45 198 6.333 2.733
6344 2013-10-14 01:16:49 215 8 1.883
6345 2013-10-14 01:26:42 105.5 6.167 1.65
6346 2013-10-14 01:34:31 212 5.433 1.583
6347 2013-10-14 01:41:32 191.5 5.383 1.733
6348 2013-10-14 01:48:39 170 5.9 0.783
6349 2013-10-14 01:55:20 176.5 4.817 1.733
6350 2013-10-14 02:01:53 188 7.267 3.433
6351 2013-10-14 02:12:35 213.5 7.2 1.383
6352 2013-10-14 02:21:10 164.5 6 1.467
6353 2013-10-14 02:28:38 86 3.417 1.1
6354 2013-10-14 02:33:09 188 5.333 1.967
6355 2013-10-14 02:40:27 200 4.617 1.25
6356 2013-10-14 02:46:19 232.5 5.817 1.367
6357 2013-10-14 02:53:30 227.5 5.267 1.417
6358 2013-10-14 03:00:11 228 5.083 1.767
6359 2013-10-14 03:07:02 213.5 7.033 2.633
6360 2013-10-14 03:16:42 213.5 5.933 2.117
6361 2013-10-14 03:24:45 209.5 5.717 1.683
6362 2013-10-14 03:32:09 217 7.667 2.433
6363 2013-10-14 03:42:15 103 4.083 0.967
6364 2013-10-14 03:47:18 215 6.633 2.033
6365 2013-10-14 03:55:58 197 5.833 2.45
6366 2013-10-14 04:04:15 215 6.933 2.65
6367 2013-10-14 04:13:50 231.5 5.733 1.883
6368 2013-10-14 04:21:27 191 6.55 1.75
6369 2013-10-14 04:29:45 185 5.117 1.567
6370 2013-10-14 04:36:26 182.5 4.083 1.35
6371 2013-10-14 04:41:52 124.5 5.883 1.55
6372 2013-10-14 04:49:18 94.5 3.983 1.617
6373 2013-10-14 04:54:54 258.5 5.667 1.4
6374 2013-10-14 05:01:58 239.5 5.917 3
6375 2013-10-14 05:10:53 227.5 6.017 2.217
6376 2013-10-14 05:19:07 251 5.567 2.117
6377 2013-10-14 05:26:48 253.5 7.25 2.7
6378 2013-10-14 05:36:45 267 7.333 2.917
6379 2013-10-14 05:47:00 264 7.917 2.85
6380 2013-10-14 05:57:46 270.5 8.75 4.733
6381 2013-10-14 06:11:15 29 4.183 24.833
6382 2013-10-14 06:40:16 28 4.183 2.25
6383 2013-10-14 06:46:42 26 1.667 4.933
6384 2013-10-14 06:53:18 37.5 2.667 14.5
6385 2013-10-14 07:10:28 60.5 3.4 18.283
6386 2013-10-14 07:32:09 32.5 2.583 3.15
6387 2013-10-14 07:37:53 56.5 5.033 18.217
6388 2013-10-14 08:01:08 32.5 4.133 1.65
6389 2013-10-14 08:06:55 21.5 2.283 1.417
6390 2013-10-14 08:10:37 57 4.9 2.5
6391 2013-10-14 08:18:01 28.5 3.6 3.583
6392 2013-10-14 08:25:12 24 3.15 2.383
6393 2013-10-14 08:30:44 30.5 3.483 3.933
6394 2013-10-14 08:38:09 23.5 4.217 1.767
6395 2013-10-14 08:44:08 28 3.783 4.633
6396 2013-10-14 08:52:33 23.5 3.05 4.917
6397 2013-10-14 09:00:31 37.5 3.683 1.367
6398 2013-10-14 09:05:34 26 5.667 4.217
6399 2013-10-14 09:15:27 429.5 11.033 9.067
6400 2013-10-14 09:35:33 43 5.217 2.133
6401 2013-10-14 09:42:54 37.5 3.583 3.65
6402 2013-10-14 09:50:08 28.5 6.367 25.717
6403 2013-10-14 10:22:13 20 4.933 45.783
6404 2013-10-14 11:12:56 447.5 14.1 6.383
6405 2013-10-14 11:33:25 462 13.033 4.117
6406 2013-10-14 11:50:34 470 12.717 5.567
6407 2013-10-14 12:08:51 480.5 14.333 5.7
6408 2013-10-14 12:28:53 499 13.983 5.817
6409 2013-10-14 12:48:41 513.5 13.317 3.167
6410 2013-10-14 13:05:10 61 2.117 1.15
6411 2013-10-14 13:08:26 210.5 9.017 2.883
6412 2013-10-14 13:20:20 77 8.633 2.417
6413 2013-10-14 13:31:23 215 10.55 3.117
6414 2013-10-14 13:45:03 165.5 10.167 3.217
6415 2013-10-14 13:58:26 98.5 10.317 3.283
6416 2013-10-14 14:12:02 102 10.15 3.8
6417 2013-10-14 14:25:59 42 6.983 2.933
6418 2013-10-14 14:35:54 28.5 7.5 2.717
6419 2013-10-14 14:46:07 37 6.083 2.05
6420 2013-10-14 14:54:15 24.5 6.1 1.6
6421 2013-10-14 15:01:57 29 4.483 2.15
6422 2013-10-14 15:08:35 42.5 8.083 2.567
6423 2013-10-14 15:19:14 67.5 6.35 6.55
6424 2013-10-14 15:32:08 111 8.3 2.25
6425 2013-10-14 15:42:41 40.5 3.667 1.033
6426 2013-10-14 15:47:23 91 7.933 2.617
6427 2013-10-14 15:57:56 43.5 7.633 2.6
6428 2013-10-14 16:08:10 22.5 2.483 1.5
6429 2013-10-14 16:12:09 141.5 8.4 17.367
6430 2013-10-14 16:37:55 452.5 13.417 4.55
6431 2013-10-14 16:55:53 469.5 14.667 6.133
6432 2013-10-14 17:16:41 498.5 10.7 2.017
6433 2013-10-14 17:29:24 112.5 7.533 2.283
6434 2013-10-14 17:39:13 87.5 8.4 2.4
6435 2013-10-14 17:50:01 97.5 9.333 2.133
6436 2013-10-14 18:01:29 57.5 5.217 2.25
6437 2013-10-14 18:08:57 98 7.267 1.933
6438 2013-10-14 18:18:09 91 6.95 4.833
6439 2013-10-14 18:29:56 55 4.483 0.4
6440 2013-10-14 18:34:49 45 4.267 6.6
6441 2013-10-14 18:45:41 51.5 5.083 2.15
6442 2013-10-14 18:52:55 57.5 6.317 2.15
6443 2013-10-14 19:01:23 53 5.717 2.317
6444 2013-10-14 19:09:25 37.5 5.083 1.85
6445 2013-10-14 19:16:21 45.5 6.767 6.567
6446 2013-10-14 19:29:41 32.5 6.717 9.25
6447 2013-10-14 19:45:39 219.5 8.883 16.033
6448 2013-10-14 20:10:34 184 8.05 2.983
6449 2013-10-14 20:21:36 192 11.217 3.333
6450 2013-10-14 20:36:09 349 11.167 2.233
6451 2013-10-14 20:49:33 46.5 3.8 2.75
6452 2013-10-14 20:56:06 258.5 11.367 5.583
6453 2013-10-14 21:13:03 483.5 13.8 4.75
6454 2013-10-14 21:31:36 605.5 14.333 4.85
6455 2013-10-14 21:50:47 505 14.65 5.033
6456 2013-10-14 22:10:28 373.5 11.15 4.367
6457 2013-10-14 22:25:59 567 14.317 4.65
6458 2013-10-14 22:44:57 445.5 12.067 3.4
6459 2013-10-14 23:00:25 413.5 11.7 3.8
6460 2013-10-14 23:15:55 456 13.1 3.9
6461 2013-10-14 23:32:55 661.5 13.05 5.65
6462 2013-10-14 23:51:37 604 12.633 3.333
6463 2013-10-15 00:07:35 78 4.35 1.433
6464 2013-10-15 00:13:22 136.5 6.95 1.683
6465 2013-10-15 00:22:00 134.5 7.217 1.867
6466 2013-10-15 00:31:05 167.5 6.683 1.267
6467 2013-10-15 00:39:02 99 3.667 2.25
6468 2013-10-15 00:44:57 552.5 11.917 4.35
6469 2013-10-15 01:01:13 507 10.6 3.183
6470 2013-10-15 01:15:00 521 11.617 3.767
6471 2013-10-15 01:30:23 527 10.567 2.55
6472 2013-10-15 01:43:30 84 2.75 1.583
6473 2013-10-15 01:47:50 389.5 10.067 2.9
6474 2013-10-15 02:00:48 149 4.267 1.417
6475 2013-10-15 02:06:29 237.5 8.233 2.517
6476 2013-10-15 02:17:14 250.5 6.667 2.05
6477 2013-10-15 02:25:57 190 5.85 1.517
6478 2013-10-15 02:33:19 133 5.167 1.6
6479 2013-10-15 02:40:05 178 6.933 1.767
6480 2013-10-15 02:48:47 167.5 5.7 1.633
6481 2013-10-15 02:56:07 166.5 5.367 1.567
6482 2013-10-15 03:03:03 157.5 5.033 1
6483 2013-10-15 03:09:05 151 3.533 1.933
6484 2013-10-15 03:14:33 163 6.383 1.917
6485 2013-10-15 03:22:51 110.5 5.183 1.767
6486 2013-10-15 03:29:48 168 6.783 2.367
6487 2013-10-15 03:38:57 187 6.85 2.867
6488 2013-10-15 03:48:40 221 5.267 1.783
6489 2013-10-15 03:55:43 274.5 7.9 2.667
6490 2013-10-15 04:06:17 190 8.617 2.483
6491 2013-10-15 04:17:23 141 5.267 1.433
6492 2013-10-15 04:24:05 261 7.633 3.317
6493 2013-10-15 04:35:02 409.5 9.233 3.883
6494 2013-10-15 04:48:09 458.5 9.85 4.5
6495 2013-10-15 05:02:30 446.5 11.7 3.933
6496 2013-10-15 05:18:08 613.5 12.1 5.5
6497 2013-10-15 05:35:44 555.5 10.583 5.417
6498 2013-10-15 05:51:44 659 12.5 4.867
6499 2013-10-15 06:09:06 672 11.8 6.433
6500 2013-10-15 06:27:20 656 11.967 10.75
6501 2013-10-15 06:50:03 53 3.5 1.433
6502 2013-10-15 06:54:59 54 3.667 1.667
6503 2013-10-15 07:00:19 22.5 2.8 11.25
6504 2013-10-15 07:14:22 622 12.283 3.067
6505 2013-10-15 07:29:43 25 1.567 30.95
6506 2013-10-15 08:02:14 526.5 10.5 6.15
6507 2013-10-15 08:18:53 493 10.233 6.483
6508 2013-10-15 08:35:36 474.5 11.583 3.683
6509 2013-10-15 08:50:52 530.5 11.033 5
6510 2013-10-15 09:06:54 658 12.083 4.783
6511 2013-10-15 09:23:46 494 11.967 4.783
6512 2013-10-15 09:40:31 432.5 11.767 4.9
6513 2013-10-15 09:57:11 534.5 11.1 4.45
6514 2013-10-15 10:12:44 531.5 12.2 6.867
6515 2013-10-15 10:31:48 476 10.567 4.033
6516 2013-10-15 10:46:24 459.5 10.333 7.067
6517 2013-10-15 11:03:48 454.5 11.683 5.067
6518 2013-10-15 11:20:33 570.5 12.833 7.55
6519 2013-10-15 11:40:56 654.5 12.867 4.55
6520 2013-10-15 11:58:21 580.5 11.467 10.483
6521 2013-10-15 12:20:18 563 11.7 6.217
6522 2013-10-15 12:38:13 33.5 2.717 1.817
6523 2013-10-15 12:42:45 572.5 11.05 4.933
6524 2013-10-15 12:58:44 73 3.333 2.033
6525 2013-10-15 13:04:06 597 12.25 7.483
6526 2013-10-15 13:23:50 29 3.217 3.583
6527 2013-10-15 13:30:38 612 11.833 5.583
6528 2013-10-15 13:48:03 41 3.667 1.533
6529 2013-10-15 13:53:15 37.5 3.133 2.467
6530 2013-10-15 13:58:51 34.5 4.8 2.25
6531 2013-10-15 14:05:54 66 2.6 1.467
6532 2013-10-15 14:09:58 580.5 11.533 6.85
6533 2013-10-15 14:28:21 633 12.683 5.45
6534 2013-10-15 14:46:29 734 13.4 6.717
6535 2013-10-15 15:06:36 502.5 12.35 6.083
6536 2013-10-15 15:25:02 493 11.317 5.2
6537 2013-10-15 15:41:33 498 12.317 4.133
6538 2013-10-15 15:58:00 540 11.733 5.1
6539 2013-10-15 16:14:50 482 12.3 4.883
6540 2013-10-15 16:32:01 625.5 12.65 4.883
6541 2013-10-15 16:49:33 547 11.25 5.167
6542 2013-10-15 17:05:58 567.5 12.517 4.267
6543 2013-10-15 17:22:45 586.5 12.467 5.767
6544 2013-10-15 17:40:59 541 11.117 6.517
6545 2013-10-15 17:58:37 615.5 12.2 5.783
6546 2013-10-15 18:16:36 492.5 11.067 9.367
6547 2013-10-15 18:37:02 540 12.367 2.85
6548 2013-10-15 18:52:15 28.5 1.65 3.25
6549 2013-10-15 18:57:09 606.5 12.817 6.117
6550 2013-10-15 19:16:05 555 10.85 5.15
6551 2013-10-15 19:32:05 497 11.1 4.833
6552 2013-10-15 19:48:01 279 9.7 2.317
6553 2013-10-15 20:00:02 166.5 7.767 1.783
6554 2013-10-15 20:09:35 180 8.033 2.333
6555 2013-10-15 20:19:57 227 7.283 2.117
6556 2013-10-15 20:29:21 206.5 8.35 6.117
6557 2013-10-15 20:43:49 71 3.817 7.217
6558 2013-10-15 20:54:51 30 3.783 8.017
6559 2013-10-15 21:06:39 482 10.5 5.283
6560 2013-10-15 21:22:26 549.5 11.05 12.15
6561 2013-10-15 21:45:38 26 3.283 9.083
6562 2013-10-15 21:58:00 57.5 4.9 10.717
6563 2013-10-15 22:13:37 617 11.533 4.45
6564 2013-10-15 22:29:36 609.5 11.867 1.5
6565 2013-10-15 22:42:58 37.5 7.25 19.067
6566 2013-10-15 23:09:17 654.5 12.667 6.833
6567 2013-10-15 23:28:47 608.5 12.983 4.017
6568 2013-10-15 23:45:47 381.5 10.65 5.817
6569 2013-10-16 00:02:15 691 12.583 10.75
6570 2013-10-16 00:25:35 648 12.4 4.567
6571 2013-10-16 00:42:33 512 11.6 5.017
6572 2013-10-16 00:59:10 526 11.85 5.55
6573 2013-10-16 01:16:34 262 9.667 3.883
6574 2013-10-16 01:30:07 603.5 12.4 6.5
6575 2013-10-16 01:49:01 581 11.483 4.983
6576 2013-10-16 02:05:29 578.5 11.367 4.883
6577 2013-10-16 02:21:44 483.5 11.717 4.567
6578 2013-10-16 02:38:01 459.5 11.583 4.333
6579 2013-10-16 02:53:56 580 11.217 4.417
6580 2013-10-16 03:09:34 667 12.717 5.117
6581 2013-10-16 03:27:24 531 12.817 5.3
6582 2013-10-16 03:45:31 639.5 12.25 3.033
6583 2013-10-16 04:00:48 100 4.833 4.067
6584 2013-10-16 04:09:42 527 11.733 1.917
6585 2013-10-16 04:23:21 73.5 4.45 3.3
6586 2013-10-16 04:31:06 81.5 3.683 2.55
6587 2013-10-16 04:37:20 558.5 12.15 5.483
6588 2013-10-16 04:54:58 548.5 11.217 4.467
6589 2013-10-16 05:10:39 515 12.317 4.1
6590 2013-10-16 05:27:04 501.5 9.983 2.967
6591 2013-10-16 05:40:01 406.5 9.533 3.15
6592 2013-10-16 05:52:42 427 9.45 2.55
6593 2013-10-16 06:04:42 256 7.9 2.25
6594 2013-10-16 06:14:51 277 6.7 2.55
6595 2013-10-16 06:24:06 485.5 9.567 4.6
6596 2013-10-16 06:38:16 566.5 11.683 5.2
6597 2013-10-16 06:55:09 462.5 12.033 5.15
6598 2013-10-16 07:12:20 607.5 11.783 4.017
6599 2013-10-16 07:28:08 608.5 13 5.2
6600 2013-10-16 07:46:20 607 12.483 5.2
6601 2013-10-16 08:04:01 605 11.8 2.917
6602 2013-10-16 08:18:44 37.5 4.283 2.467
6603 2013-10-16 08:25:29 607 11.817 4.2
6604 2013-10-16 08:41:30 688 12.567 6.3
6605 2013-10-16 09:00:22 698.5 12.45 5.817
6606 2013-10-16 09:18:38 689.5 13.55 4.867
6607 2013-10-16 09:37:03 656.5 12.283 4.5
6608 2013-10-16 09:53:50 559.5 12.067 5.083
6609 2013-10-16 10:10:59 498.5 12.717 4.417
6610 2013-10-16 10:28:07 521.5 13.083 3.95
6611 2013-10-16 10:45:09 495.5 12.717 6.7
6612 2013-10-16 11:04:34 34.5 2.75 5.65
6613 2013-10-16 11:12:58 25.5 4.217 0.667
6614 2013-10-16 11:17:51 33 3.367 5.333
6615 2013-10-16 11:26:33 56 5.75 1.667
6616 2013-10-16 11:33:58 23 1.317 2.85
6617 2013-10-16 11:38:08 490.5 10.7 5.383
6618 2013-10-16 11:54:13 514.5 11.717 4.85
6619 2013-10-16 12:10:47 523.5 12.75 21.933
6620 2013-10-16 12:45:28 20.5 5 2.333
6621 2013-10-16 12:52:48 159.5 9.583 5.15
6622 2013-10-16 13:07:32 49 6.067 9.333
6623 2013-10-16 13:22:56 57.5 8.267 3.8
6624 2013-10-16 13:35:00 70.5 9.383 6.9
6625 2013-10-16 13:51:17 21.5 6.733 2.817
6626 2013-10-16 14:00:50 42.5 4.917 4.317
6627 2013-10-16 14:10:04 20 3.333 4.483
6628 2013-10-16 14:17:53 64.5 5.583 5.833
6629 2013-10-16 14:29:18 23 1.983 19.817
6630 2013-10-16 14:51:06 31.5 3.9 1.467
6631 2013-10-16 14:56:28 128 10.15 4.167
6632 2013-10-16 15:10:47 442.5 13.283 5.083
6633 2013-10-16 15:29:09 479.5 13.667 5.15
6634 2013-10-16 15:47:58 490 13.583 7.217
6635 2013-10-16 16:08:46 484 13.767 6.867
6636 2013-10-16 16:29:24 471 12.767 3.65
6637 2013-10-16 16:45:49 450.5 13.25 4.05
6638 2013-10-16 17:03:07 414.5 12.067 3.867
6639 2013-10-16 17:19:03 382.5 12.583 4.417
6640 2013-10-16 17:36:03 374 12.117 4.55
6641 2013-10-16 17:52:43 370.5 11.7 4.317
6642 2013-10-16 18:08:44 351 9.3 2.95
6643 2013-10-16 18:20:59 368.5 10.183 4.033
6644 2013-10-16 18:35:12 377.5 10.317 4.983
6645 2013-10-16 18:50:30 377 9.95 4.283
6646 2013-10-16 19:04:44 383 10.667 4.083
6647 2013-10-16 19:19:29 381 11.367 4.95
6648 2013-10-16 19:35:48 367 9.2 3.867
6649 2013-10-16 19:48:52 345 8.717 3.017
6650 2013-10-16 20:00:36 349.5 11.283 3.7
6651 2013-10-16 20:15:35 348 9.433 3.3
6652 2013-10-16 20:28:19 343 9.667 3.417
6653 2013-10-16 20:41:24 332.5 8.183 3.5
6654 2013-10-16 20:53:05 319.5 8.4 3.7
6655 2013-10-16 21:05:11 307 7.783 4.067
6656 2013-10-16 21:17:02 309.5 8.767 4.05
6657 2013-10-16 21:29:51 298 7.35 2.683
6658 2013-10-16 21:39:53 300.5 8.3 2.85
6659 2013-10-16 21:51:02 298 8.117 3.4
6660 2013-10-16 22:02:33 307.5 9.667 8.55
6661 2013-10-16 22:20:46 325 7.333 4.75
6662 2013-10-16 22:32:51 338 9.317 5.8
6663 2013-10-16 22:47:58 343.5 9.017 3.833
6664 2013-10-16 23:00:49 344.5 8.983 5.333
6665 2013-10-16 23:15:08 349 9.183 4.383
6666 2013-10-16 23:28:42 349 9.533 4.133
6667 2013-10-16 23:42:22 355.5 10.217 4.483
6668 2013-10-16 23:57:04 351.5 8.433 3.05
6669 2013-10-17 00:08:33 349.5 10.417 5.05
6670 2013-10-17 00:24:01 347.5 9.067 35.617
6671 2013-10-17 01:08:42 364 10.533 12.817
6672 2013-10-17 01:32:03 29.5 2.35 1.567
6673 2013-10-17 01:35:58 37.5 4.033 2.75
6674 2013-10-17 01:42:45 22.5 2.05 3.15
6675 2013-10-17 01:47:57 24.5 3.55 5.733
6676 2013-10-17 01:57:14 387.5 10.367 6.25
6677 2013-10-17 02:13:51 383.5 11.283 4.5
6678 2013-10-17 02:29:38 378.5 10.533 4.667
6679 2013-10-17 02:44:50 374.5 12.733 4.017
6680 2013-10-17 03:01:35 372.5 10.7 4.783
6681 2013-10-17 03:17:04 365.5 10.65 3.317
6682 2013-10-17 03:31:02 361.5 11.633 2.967
6683 2013-10-17 03:45:38 75.5 3.9 3.033
6684 2013-10-17 03:52:34 358.5 12.4 3.7
6685 2013-10-17 04:08:40 361.5 10.55 4.15
6686 2013-10-17 04:23:22 366 12.433 4.483
6687 2013-10-17 04:40:17 374.5 11.617 4.317
6688 2013-10-17 04:56:13 391.5 11.483 4.217
6689 2013-10-17 05:11:55 405 10.95 4.067
6690 2013-10-17 05:26:56 425.5 10.867 4.367
6691 2013-10-17 05:42:10 437 10.333 4.117
6692 2013-10-17 05:56:37 428 10.5 4.317
6693 2013-10-17 06:11:26 510 11.45 4.25
6694 2013-10-17 06:27:08 583 10.833 3.783
6695 2013-10-17 06:41:45 572 10.133 3.583
6696 2013-10-17 06:55:28 576 11.533 3.95
6697 2013-10-17 07:10:57 600 12.867 4.917
6698 2013-10-17 07:28:44 504 10.5 3.583
6699 2013-10-17 07:42:49 454 10.967 3.467
6700 2013-10-17 07:57:15 482 10.367 3.483
6701 2013-10-17 08:11:06 483 12.35 4.75
6702 2013-10-17 08:28:12 485.5 12.783 5.367
6703 2013-10-17 08:46:21 451.5 10.333 5.383
6704 2013-10-17 09:02:04 441 11.517 3.633
6705 2013-10-17 09:17:13 456 11.8 3.633
6706 2013-10-17 09:32:39 487.5 10.533 4.15
6707 2013-10-17 09:47:20 496 10.983 4.267
6708 2013-10-17 10:02:35 495 10.833 10.117
6709 2013-10-17 10:23:32 24 2.267 3.733
6710 2013-10-17 10:29:32 470 12.25 4.417
6711 2013-10-17 10:46:12 22.5 2.25 1.7
6712 2013-10-17 10:50:09 505.5 12.267 4.567
6713 2013-10-17 11:06:59 83 5.5 6.467
6714 2013-10-17 11:18:57 23.5 3.683 1.767
6715 2013-10-17 11:24:24 53 3.883 0.933
6716 2013-10-17 11:29:13 42.5 3.033 1.817
6717 2013-10-17 11:34:04 48.5 3.717 3.017
6718 2013-10-17 11:40:48 555.5 12.95 8.417
6719 2013-10-17 12:02:10 549 12.167 8.083
6720 2013-10-17 12:22:25 529 11.583 6.95
6721 2013-10-17 12:40:57 555.5 11.9 7.383
6722 2013-10-17 13:00:14 531.5 12.533 6.05
6723 2013-10-17 13:18:49 38 3.167 1.583
6724 2013-10-17 13:23:34 23 1.517 2.033
6725 2013-10-17 13:27:07 42.5 6.483 2.083
6726 2013-10-17 13:35:41 29.5 4.517 1.6
6727 2013-10-17 13:41:48 56.5 4.767 1.833
6728 2013-10-17 13:48:24 43 5.5 4.333
6729 2013-10-17 13:58:14 109 5.583 2.25
6730 2013-10-17 14:06:04 38.5 3.483 1.417
6731 2013-10-17 14:10:58 22 4.55 5.833
6732 2013-10-17 14:21:21 29 1.333 0.033
6733 2013-10-17 14:22:43 77 4.667 9.467
6734 2013-10-17 14:36:51 454 18.833 3.55
6735 2013-10-17 14:59:14 488 14.35 4.5
6736 2013-10-17 15:18:05 509.5 15.983 5.717
6737 2013-10-17 15:39:47 501.5 13.183 9.467
6738 2013-10-17 16:02:26 28 4.25 2.733
6739 2013-10-17 16:09:25 39.5 6.967 1.3
6740 2013-10-17 16:17:41 43 2.6 2.717
6741 2013-10-17 16:23:00 37 5.1 5.133
6742 2013-10-17 16:33:14 486 13.483 4.45
6743 2013-10-17 16:51:10 472 12.733 8.383
6744 2013-10-17 17:12:17 444.5 11.367 7.933
6745 2013-10-17 17:31:35 452 12.2 4.217
6746 2013-10-17 17:48:00 426 12.333 5.017
6747 2013-10-17 18:05:21 53 4.767 2.117
6748 2013-10-17 18:12:14 33.5 6 3.317
6749 2013-10-17 18:21:33 411.5 11.8 5.1
6750 2013-10-17 18:38:27 388 11.267 4.35
6751 2013-10-17 18:54:04 374.5 10.783 4.317
6752 2013-10-17 19:09:10 372 10.817 3.517
6753 2013-10-17 19:23:30 376 10.15 4.867
6754 2013-10-17 19:38:31 370.5 10.85 4.517
6755 2013-10-17 19:53:53 392 10.183 4.533
6756 2013-10-17 20:08:36 398 11.567 5.5
6757 2013-10-17 20:25:40 401.5 10.7 6.033
6758 2013-10-17 20:42:24 401.5 11.4 5.55
6759 2013-10-17 20:59:21 401 11.283 4.217
6760 2013-10-17 21:14:51 394.5 11.317 4.383
6761 2013-10-17 21:30:33 415.5 11.767 5.217
6762 2013-10-17 21:47:32 424.5 12.5 4.983
6763 2013-10-17 22:05:01 422 10.4 4.617
6764 2013-10-17 22:20:02 426 12.15 5.417
6765 2013-10-17 22:37:36 421 10.267 4.2
6766 2013-10-17 22:52:04 431 11.1 4.733
6767 2013-10-17 23:07:54 424 11.333 4.4
6768 2013-10-17 23:23:38 432 11.9 4.883
6769 2013-10-17 23:40:25 456 11.533 4.967
6770 2013-10-17 23:56:55 473 10.767 6.133
6771 2013-10-18 00:13:49 479 11.517 4.917
6772 2013-10-18 00:30:15 499.5 11.983 5.1
6773 2013-10-18 00:47:20 502 11.917 4.85
6774 2013-10-18 01:04:06 494.5 12.233 6.033
6775 2013-10-18 01:22:22 459 12.3 4.8
6776 2013-10-18 01:39:28 397.5 10.567 5.333
6777 2013-10-18 01:55:22 389.5 10.35 7.267
6778 2013-10-18 02:12:59 311 9.033 13.733
6779 2013-10-18 02:35:45 226 8.4 2.8
6780 2013-10-18 02:46:57 219 8.767 2.533
6781 2013-10-18 02:58:15 230.5 8.717 2.5
6782 2013-10-18 03:09:28 211.5 7.633 2.7
6783 2013-10-18 03:19:48 162.5 8.85 2.55
6784 2013-10-18 03:31:12 230 9.9 4.1
6785 2013-10-18 03:45:12 50 3.017 2.9
6786 2013-10-18 03:51:07 240.5 10.267 5.483
6787 2013-10-18 04:06:52 295 10.167 5.233
6788 2013-10-18 04:22:16 78.5 4.917 3.3
6789 2013-10-18 04:30:29 62 5.65 7.433
6790 2013-10-18 04:43:34 31 3.383 1.117
6791 2013-10-18 04:48:04 32.5 1.617 1.15
6792 2013-10-18 04:50:50 62 6.667 2.367
6793 2013-10-18 04:59:52 113 7.15 2.5
6794 2013-10-18 05:09:31 60.5 7.167 2.967
6795 2013-10-18 05:19:39 42.5 6.417 2.383
6796 2013-10-18 05:28:27 37.5 5.417 3.05
6797 2013-10-18 05:36:55 37 5.767 2.45
6798 2013-10-18 05:45:08 28.5 4.867 6.55
6799 2013-10-18 05:56:33 394.5 10.833 2.933
6800 2013-10-18 06:10:19 354 7.867 2.167
6801 2013-10-18 06:20:21 242.5 7.517 1.683
6802 2013-10-18 06:29:33 162 7.767 2.1
6803 2013-10-18 06:39:25 215.5 7.917 1.667
6804 2013-10-18 06:49:00 168 6.733 1.867
6805 2013-10-18 06:57:36 247.5 10.417 2.4
6806 2013-10-18 07:10:25 296.5 8.3 2.467
6807 2013-10-18 07:21:11 288.5 7.917 2.3
6808 2013-10-18 07:31:24 347 9.55 2.667
6809 2013-10-18 07:43:37 365 9.633 2.933
6810 2013-10-18 07:56:11 376 10.617 4.067
6811 2013-10-18 08:10:52 378.5 10.067 4.2
6812 2013-10-18 08:25:08 408.5 13.133 4.967
6813 2013-10-18 08:43:14 418.5 11.467 4.8
6814 2013-10-18 08:59:30 430.5 11.767 5.133
6815 2013-10-18 09:16:24 435.5 12.267 6.4
6816 2013-10-18 09:35:04 454.5 11.817 5.25
6817 2013-10-18 09:52:08 451 11.317 4.767
6818 2013-10-18 10:08:13 458 13.033 5.083
6819 2013-10-18 10:26:20 487 11.933 4.967
6820 2013-10-18 10:43:14 518 11.85 6.033
6821 2013-10-18 11:01:07 565.5 12.617 7.65
6822 2013-10-18 11:21:23 564 12.117 12.35
6823 2013-10-18 11:45:51 601.5 12.133 16.133
6824 2013-10-18 12:14:07 37.5 3.95 6.3
6825 2013-10-18 12:24:22 30.5 3.833 14.883
6826 2013-10-18 12:43:05 514 12.933 5.033
6827 2013-10-18 13:01:03 590.5 12.267 6.883
6828 2013-10-18 13:20:12 577.5 12.783 7.683
6829 2013-10-18 13:40:40 535 13.383 9.033
6830 2013-10-18 14:03:05 551.5 16.033 19.117
6831 2013-10-18 14:38:14 21 3.15 2.333
6832 2013-10-18 14:43:43 40.5 5.45 2.167
6833 2013-10-18 14:51:20 34 3.783 2.483
6834 2013-10-18 14:57:36 45 3.55 6.667
6835 2013-10-18 15:07:49 547.5 14.3 8.833
6836 2013-10-18 15:30:57 540.5 13.683 8.167
6837 2013-10-18 15:52:48 527 12.783 5.833
6838 2013-10-18 16:11:25 483 13.8 18.333
6839 2013-10-18 16:43:33 34.5 6.1 2.6
6840 2013-10-18 16:52:15 44.5 6.333 1.983
6841 2013-10-18 17:00:34 26 1.45 1.217
6842 2013-10-18 17:03:14 38 3.883 1.85
6843 2013-10-18 17:08:58 37.5 5.167 2.45
6844 2013-10-18 17:16:35 47 6.3 1.317
6845 2013-10-18 17:24:12 55 3.583 2.083
6846 2013-10-18 17:29:52 475.5 15.033 3.867
6847 2013-10-18 17:48:46 455 13.5 4.233
6848 2013-10-18 18:06:30 423 13.25 5.45
6849 2013-10-18 18:25:12 409.5 13.5 4.867
6850 2013-10-18 18:43:34 409.5 11.983 3.717
6851 2013-10-18 18:59:16 412 13.083 4.983
6852 2013-10-18 19:17:20 437.5 12.283 4.333
6853 2013-10-18 19:33:57 448 10.6 3.95
6854 2013-10-18 19:48:30 456 11.417 2.883
6855 2013-10-18 20:02:48 456 10.45 4.2
6856 2013-10-18 20:17:27 441 10.667 3.433
6857 2013-10-18 20:31:33 420.5 10.667 3.867
6858 2013-10-18 20:46:05 401.5 10.683 4.017
6859 2013-10-18 21:00:47 395 9.75 3.45
6860 2013-10-18 21:13:59 400 10.533 3.3
6861 2013-10-18 21:27:49 422.5 11.3 3.517
6862 2013-10-18 21:42:38 449.5 11.283 4.4
6863 2013-10-18 21:58:19 456 10.5 3.8
6864 2013-10-18 22:12:37 445 10.217 3.183
6865 2013-10-18 22:26:01 452 11.217 4.317
6866 2013-10-18 22:41:33 451 10 3.133
6867 2013-10-18 22:54:41 452.5 11.3 4.633
6868 2013-10-18 23:10:37 452 11.467 4.317
6869 2013-10-18 23:26:24 457.5 11.25 5.25
6870 2013-10-18 23:42:54 453.5 11.3 7.267
6871 2013-10-19 00:01:28 422 12.133 5.967
6872 2013-10-19 00:19:34 408.5 9.767 3.767
6873 2013-10-19 00:33:06 407.5 10.917 4.1
6874 2013-10-19 00:48:07 454 11.567 5.617
6875 2013-10-19 01:05:18 418.5 11.617 3.333
6876 2013-10-19 01:20:15 45 4.85 2.933
6877 2013-10-19 01:28:02 40 3.933 4
6878 2013-10-19 01:35:58 435 12.45 5.717
6879 2013-10-19 01:54:08 437.5 12.35 10.733
6880 2013-10-19 02:17:13 415.5 12.283 6.317
6881 2013-10-19 02:35:49 437.5 11.5 6.633
6882 2013-10-19 02:53:57 459.5 10.7 19.6
6883 2013-10-19 03:24:15 40 3.783 2.933
6884 2013-10-19 03:30:58 26.5 3.733 45.65
6885 2013-10-19 04:20:21 21.5 1.683 2.617
6886 2013-10-19 04:24:39 86 6.783 3.15
6887 2013-10-19 04:34:35 51 5.833 3.6
6888 2013-10-19 04:44:01 52 4.533 2.15
6889 2013-10-19 04:50:42 45.5 3.35 2.8
6890 2013-10-19 04:56:51 621 12.633 2.75
6891 2013-10-19 05:12:14 56 4.617 4.033
6892 2013-10-19 05:20:53 31.5 4.15 2.15
6893 2013-10-19 05:27:11 634 12.7 5.233
6894 2013-10-19 05:45:07 643 13.317 4.883
6895 2013-10-19 06:03:19 629.5 13.317 7.283
6896 2013-10-19 06:23:55 44 4.9 1.833
6897 2013-10-19 06:30:39 52 7.217 1.433
6898 2013-10-19 06:39:18 32 4.4 1.55
6899 2013-10-19 06:45:15 29.5 5.083 11.3
6900 2013-10-19 07:01:38 579.5 12.55 3.5
6901 2013-10-19 07:17:41 553 13.117 4.1
6902 2013-10-19 07:34:54 511 15.417 3.95
6903 2013-10-19 07:54:16 442.5 13.1 4.433
6904 2013-10-19 08:11:48 454 12.45 3.717
6905 2013-10-19 08:27:58 458.5 14.383 4.9
6906 2013-10-19 08:47:15 450.5 12.6 5.283
6907 2013-10-19 09:05:08 450.5 13.017 4.283
6908 2013-10-19 09:22:26 448 13.383 3.783
6909 2013-10-19 09:39:36 449 13.783 5.967
6910 2013-10-19 09:59:21 447 13.733 4.167
6911 2013-10-19 10:17:15 26 3.117 1.833
6912 2013-10-19 10:22:12 21.5 4.567 12.317
6913 2013-10-19 10:39:05 36.5 3.017 1.383
6914 2013-10-19 10:43:29 21.5 2.433 1.767
6915 2013-10-19 10:47:41 29.5 4.217 1.733
6916 2013-10-19 10:53:38 35 4.583 3.117
6917 2013-10-19 11:01:20 451.5 14.667 4.033
6918 2013-10-19 11:20:02 462.5 12.55 4.317
6919 2013-10-19 11:36:54 439.5 14.917 14.233
6920 2013-10-19 12:06:03 24 4.483 2
6921 2013-10-19 12:12:32 55 7.067 2
6922 2013-10-19 12:21:36 37.5 10.667 2.25
6923 2013-10-19 12:34:31 45.5 8.8 2.1
6924 2013-10-19 12:45:25 58 10.117 2.4
6925 2013-10-19 12:57:56 49 9.583 2.65
6926 2013-10-19 13:10:10 98 9.9 1.6
6927 2013-10-19 13:21:40 37.5 5.55 0.017
6928 2013-10-19 13:27:14 34 1.417 2.3
6929 2013-10-19 13:30:57 64 8.15 3.817
6930 2013-10-19 13:42:55 450 15.433 4.283
6931 2013-10-19 14:02:38 29.5 4.067 1.717
6932 2013-10-19 14:08:25 51.5 7.167 2.483
6933 2013-10-19 14:18:04 56 9.667 3.233
6934 2013-10-19 14:30:58 453.5 16.3 40.617
6935 2013-10-19 15:27:53 482 16.583 5.367
6936 2013-10-19 15:49:50 504.5 15.133 6
6937 2013-10-19 16:10:58 519 14.833 3.35
6938 2013-10-19 16:29:09 22 2.083 1.783
6939 2013-10-19 16:33:01 33 4.167 4.283
6940 2013-10-19 16:41:28 27.5 5.55 7.7
6941 2013-10-19 16:54:43 503.5 14.967 7.617
6942 2013-10-19 17:17:18 23 1.7 2.983
6943 2013-10-19 17:21:59 474.5 14.65 6.267
6944 2013-10-19 17:42:54 22.5 2.117 1.35
6945 2013-10-19 17:46:22 493.5 13.017 2.533
6946 2013-10-19 18:01:55 30 2.517 2.783
6947 2013-10-19 18:07:13 493.5 13.467 6.383
6948 2013-10-19 18:27:04 530 13.767 4.533
6949 2013-10-19 18:45:22 592.5 14.383 5.45
6950 2013-10-19 19:05:12 616 15.033 5.817
6951 2013-10-19 19:26:03 613.5 12.55 6.533
6952 2013-10-19 19:45:08 554.5 14.317 4.65
6953 2013-10-19 20:04:06 350.5 9.733 4.183
6954 2013-10-19 20:18:01 483 12.967 2.883
6955 2013-10-19 20:33:52 28 1.367 1.867
6956 2013-10-19 20:37:06 478 9.5 3.167
6957 2013-10-19 20:49:46 393 11.833 4.933
6958 2013-10-19 21:06:32 473 11.933 3.367
6959 2013-10-19 21:21:50 603 12.3 4.383
6960 2013-10-19 21:38:31 543 11.967 4.267
6961 2013-10-19 21:54:45 510 11.45 4.05
6962 2013-10-19 22:10:15 457 11.55 3.933
6963 2013-10-19 22:25:44 407.5 10.833 3.033
6964 2013-10-19 22:39:36 369.5 9.6 3.783
6965 2013-10-19 22:52:59 439 10.25 3.533
6966 2013-10-19 23:06:46 458 11.017 4.633
6967 2013-10-19 23:22:25 503.5 11.45 4.317
6968 2013-10-19 23:38:11 523.5 11.783 4.933
6969 2013-10-19 23:54:54 488 12.35 4.65
6970 2013-10-20 00:11:54 477.5 9.85 3.65
6971 2013-10-20 00:25:24 466 11.467 3.533
6972 2013-10-20 00:40:24 325.5 10.083 3.75
6973 2013-10-20 00:54:14 405.5 10.667 4.767
6974 2013-10-20 01:09:40 319 10.883 4.417
6975 2013-10-20 01:24:58 351 9.8 4.7
6976 2013-10-20 01:39:28 349.5 10.783 7.1
6977 2013-10-20 01:57:21 445.5 10.983 8.267
6978 2013-10-20 02:16:36 20 3.35 3.1
6979 2013-10-20 02:23:03 23.5 4.517 24.667
6980 2013-10-20 02:52:14 35.5 3.967 7.817
6981 2013-10-20 03:04:01 23.5 3.85 3
6982 2013-10-20 03:10:52 24 4.017 2.15
6983 2013-10-20 03:17:02 56.5 5.133 1.983
6984 2013-10-20 03:24:09 71.5 7.5 2.833
6985 2013-10-20 03:34:29 69.5 7.283 3.267
6986 2013-10-20 03:45:02 53 6.717 3.117
6987 2013-10-20 03:54:52 46 6.45 3.267
6988 2013-10-20 04:04:35 48.5 6.567 3.033
6989 2013-10-20 04:14:11 51 7 15.433
6990 2013-10-20 04:36:37 52.5 7.667 3.217
6991 2013-10-20 04:47:30 51 7.817 3.45
6992 2013-10-20 04:58:46 58.5 7.683 2.6
6993 2013-10-20 05:09:03 52.5 8.333 3.683
6994 2013-10-20 05:21:04 38 5.7 1.917
6995 2013-10-20 05:28:41 50.5 7.517 2.867
6996 2013-10-20 05:39:04 50.5 8.317 2.85
6997 2013-10-20 05:50:14 50 7.933 3.117
6998 2013-10-20 06:01:17 33.5 5.95 2.6
6999 2013-10-20 06:09:50 72 7.883 2.717
7000 2013-10-20 06:20:26 53.5 8.867 2.4
7001 2013-10-20 06:31:42 50.5 8.25 2.733
7002 2013-10-20 06:42:41 52.5 9.033 3.067
7003 2013-10-20 06:54:47 44 8.867 3.533
7004 2013-10-20 07:07:11 37.5 7.45 3.533
7005 2013-10-20 07:18:10 53 8.983 2.6
7006 2013-10-20 07:29:45 76 9.333 2.717
7007 2013-10-20 07:41:48 73 9.583 2.8
7008 2013-10-20 07:54:11 51 8.783 2.533
7009 2013-10-20 08:05:30 51 8.45 2.733
7010 2013-10-20 08:16:41 52 7.9 3.883
7011 2013-10-20 08:28:28 41 7.633 2.683
7012 2013-10-20 08:38:47 45 7.1 2.1
7013 2013-10-20 08:47:59 50 8.2 2.567
7014 2013-10-20 08:58:45 52 6.85 3.083
7015 2013-10-20 09:08:41 62 9.15 2.633
7016 2013-10-20 09:20:28 85 10.483 2.633
7017 2013-10-20 09:33:35 103.5 11.217 2.917
7018 2013-10-20 09:47:43 102.5 10.283 2.917
7019 2013-10-20 10:00:55 107 11.417 2.9
7020 2013-10-20 10:15:14 96 10.933 2.983
7021 2013-10-20 10:29:09 78 9.917 4.333
7022 2013-10-20 10:43:24 83.5 11.733 6.9
7023 2013-10-20 11:02:02 102.5 8.65 3.767
7024 2013-10-20 11:14:27 173.5 13.4 2.833
7025 2013-10-20 11:30:41 104 11.983 2.617
7026 2013-10-20 11:45:17 79.5 11.567 2.85
7027 2013-10-20 11:59:42 84.5 11.483 2.567
7028 2013-10-20 12:13:45 75.5 11.017 3
7029 2013-10-20 12:27:46 76.5 11.35 2.367
7030 2013-10-20 12:41:29 49 8.483 2.067
7031 2013-10-20 12:52:02 32 6.533 4.017
7032 2013-10-20 13:02:35 124 8.817 3.25
7033 2013-10-20 13:14:39 556 14.567 4.767
7034 2013-10-20 13:33:59 536.5 16.9 4.417
7035 2013-10-20 13:55:18 526.5 15.333 4.817
7036 2013-10-20 14:15:27 527 18.267 4.483
7037 2013-10-20 14:38:12 540.5 16.517 4.533
7038 2013-10-20 14:59:15 537 15.3 5.083
7039 2013-10-20 15:19:38 534.5 14.9 4.567
7040 2013-10-20 15:39:06 523.5 14.167 4.167
7041 2013-10-20 15:57:26 495.5 16.45 6.233
7042 2013-10-20 16:20:07 505.5 15.1 6.05
7043 2013-10-20 16:41:16 465.5 14.35 4.667
7044 2013-10-20 17:00:17 453.5 13.133 11.367
7045 2013-10-20 17:24:47 374 13.55 9.867
7046 2013-10-20 17:48:12 347.5 10.8 4.65
7047 2013-10-20 18:03:39 347 11.633 4.017
7048 2013-10-20 18:19:18 331.5 11.383 3.367
7049 2013-10-20 18:34:03 318 11.967 2.95
7050 2013-10-20 18:48:58 241.5 9.4 2.583
7051 2013-10-20 19:00:57 200 9.25 2.017
7052 2013-10-20 19:12:13 121.5 6.5 1.333
7053 2013-10-20 19:20:03 101.5 4.7 1.167
7054 2013-10-20 19:25:55 180 7.4 2.95
7055 2013-10-20 19:36:16 181.5 8.417 1.45
7056 2013-10-20 19:46:08 136.5 7.067 1.183
7057 2013-10-20 19:54:23 88 5.633 1.583
7058 2013-10-20 20:01:36 82.5 5.15 4.417
7059 2013-10-20 20:11:10 114.5 7.783 2.133
7060 2013-10-20 20:21:05 121.5 6.867 1.4
7061 2013-10-20 20:29:21 145.5 6.55 1.517
7062 2013-10-20 20:37:25 102.5 5.467 1.767
7063 2013-10-20 20:44:39 99.5 6.4 1.633
7064 2013-10-20 20:52:41 130 6.233 3.3
7065 2013-10-20 21:02:13 224.5 7 3.117
7066 2013-10-20 21:12:20 253.5 8.383 2.533
7067 2013-10-20 21:23:15 184 7.067 2.967
7068 2013-10-20 21:33:17 249.5 7.483 3.467
7069 2013-10-20 21:44:14 227.5 8.867 2.633
7070 2013-10-20 21:55:44 211.5 7.633 3.067
7071 2013-10-20 22:06:26 176.5 5.733 3.233
7072 2013-10-20 22:15:24 446.5 11.45 2.433
7073 2013-10-20 22:29:17 104 4.3 4.85
7074 2013-10-20 22:38:26 59 6 2.55
7075 2013-10-20 22:46:59 40 6.383 2.683
7076 2013-10-20 22:56:03 52 5.6 24.333
7077 2013-10-20 23:25:59 71.5 5.75 4.817
7078 2013-10-20 23:36:33 33.5 2.45 3.617
7079 2013-10-20 23:42:37 33 5.4 38.8
7080 2013-10-21 00:26:49 32 3.35 2.967
7081 2013-10-21 00:33:08 42.5 5.283 1.633
7082 2013-10-21 00:40:03 44 3.967 3.5
7083 2013-10-21 00:47:31 529.5 13.05 4.467
7084 2013-10-21 01:05:02 254 4.567 2.717
7085 2013-10-21 01:12:19 67.5 5.8 2.883
7086 2013-10-21 01:21:00 39 4.917 4.117
7087 2013-10-21 01:30:02 253 11.983 3.633
7088 2013-10-21 01:45:39 30.5 4.167 1.083
7089 2013-10-21 01:50:54 26 2.483 4.767
7090 2013-10-21 01:58:09 33.5 6.15 5.133
7091 2013-10-21 02:09:26 25.5 3.217 14.867
7092 2013-10-21 02:27:31 67.5 5.9 3.8
7093 2013-10-21 02:37:13 28.5 2.667 12.8
7094 2013-10-21 02:52:41 137.5 6.9 3.917
7095 2013-10-21 03:03:30 54 3.3 1.717
7096 2013-10-21 03:08:31 28.5 4.933 2.233
7097 2013-10-21 03:15:41 95.5 6.917 3.05
7098 2013-10-21 03:25:39 153 8.017 5.983
7099 2013-10-21 03:39:39 290 12.217 3.5
7100 2013-10-21 03:55:22 239 10.033 2.65
7101 2013-10-21 04:08:03 425.5 12.033 3.617
7102 2013-10-21 04:23:42 394 12.85 1.117
7103 2013-10-21 04:37:40 39 1.117 2.533
7104 2013-10-21 04:41:19 323.5 11.267 3.35
7105 2013-10-21 04:55:56 307 8.817 2.717
7106 2013-10-21 05:07:28 357 11.067 3.367
7107 2013-10-21 05:21:54 511.5 12.3 4.283
7108 2013-10-21 05:38:29 543 15.417 4.183
7109 2013-10-21 05:58:05 544.5 11.033 4.1
7110 2013-10-21 06:13:13 551 11 3.467
7111 2013-10-21 06:27:41 540.5 13.25 4.217
7112 2013-10-21 06:45:09 567.5 11.65 3.967
7113 2013-10-21 07:00:46 568.5 10.533 3.967
7114 2013-10-21 07:15:16 580 12.5 4.717
7115 2013-10-21 07:32:29 588 12.317 3.567
7116 2013-10-21 07:48:22 593.5 13.033 4.133
7117 2013-10-21 08:05:32 609 13.15 5.517
7118 2013-10-21 08:24:12 625 14.633 13.667
7119 2013-10-21 08:52:30 621.5 13.833 5.367
7120 2013-10-21 09:11:42 27 4.133 1.5
7121 2013-10-21 09:17:20 26 4.733 1.133
7122 2013-10-21 09:23:12 24.5 4.317 1.017
7123 2013-10-21 09:28:32 23.5 4.133 1.3
7124 2013-10-21 09:33:58 24.5 3.2 6.967
7125 2013-10-21 09:44:08 24 1.683 1.983
7126 2013-10-21 09:47:48 31 1.367 12.75
7127 2013-10-21 10:01:55 20.5 1.4 0.917
7128 2013-10-21 10:04:14 31.5 4.4 0.017
7129 2013-10-21 10:08:39 45.5 2.133 1.017
7130 2013-10-21 10:11:48 84.5 5.917 1.317
7131 2013-10-21 10:19:02 45 5.783 2.767
7132 2013-10-21 10:27:35 36 4.2 1.833
7133 2013-10-21 10:33:37 20.5 4.367 1.4
7134 2013-10-21 10:39:23 33.5 5.483 2.583
7135 2013-10-21 10:47:27 47 6.383 9.4
7136 2013-10-21 11:03:14 29 4.65 8.417
7137 2013-10-21 11:16:18 22 3.5 3.4
7138 2013-10-21 11:23:12 33 3.183 4.533
7139 2013-10-21 11:30:55 33.5 5.05 3.667
7140 2013-10-21 11:39:38 71 6.3 3.783
7141 2013-10-21 11:49:43 42 5.333 4.367
7142 2013-10-21 11:59:25 21 4.883 7.183
7143 2013-10-21 12:11:29 633 16.533 7.167
7144 2013-10-21 12:35:11 626 14.967 4.267
7145 2013-10-21 12:54:25 27 3 7.167
7146 2013-10-21 13:04:35 569.5 14.35 4.85
7147 2013-10-21 13:23:47 545 15.75 5.083
7148 2013-10-21 13:44:37 520.5 13.95 4.25
7149 2013-10-21 14:02:49 519.5 14.083 4.85
7150 2013-10-21 14:21:45 499 13.717 5.017
7151 2013-10-21 14:40:29 506 13.933 4.567
7152 2013-10-21 14:58:59 521 14.217 5.167
7153 2013-10-21 15:18:22 44.5 5.983 7.05
7154 2013-10-21 15:31:24 24.5 3.05 2.1
7155 2013-10-21 15:36:33 516.5 13.5 5.7
7156 2013-10-21 15:55:45 540.5 12.7 3.95
7157 2013-10-21 16:12:24 554.5 12.433 4.15
7158 2013-10-21 16:28:59 550 14.183 6.067
7159 2013-10-21 16:49:14 524.5 13.5 9
7160 2013-10-21 17:11:44 519.5 12.95 6.717
7161 2013-10-21 17:31:24 539.5 14.65 4.85
7162 2013-10-21 17:50:54 543 13.867 5.083
7163 2013-10-21 18:09:51 542.5 11.983 5.35
7164 2013-10-21 18:27:11 535 12.733 5.567
7165 2013-10-21 18:45:29 445 11.3 4.05
7166 2013-10-21 19:00:50 546 10.583 4.383
7167 2013-10-21 19:15:48 545 11.117 2.717
7168 2013-10-21 19:29:38 130.5 5.483 1.833
7169 2013-10-21 19:36:57 164.5 6.35 2.617
7170 2013-10-21 19:45:55 28 1.7 0.95
7171 2013-10-21 19:48:34 555.5 11.917 2.783
7172 2013-10-21 20:03:16 128.5 3.567 1.933
7173 2013-10-21 20:08:46 577.5 11.817 1.733
7174 2013-10-21 20:22:19 47.5 1.7 2.033
7175 2013-10-21 20:26:03 575 11.267 2.483
7176 2013-10-21 20:39:48 63.5 2.15 1.35
7177 2013-10-21 20:43:18 576 11.5 2.517
7178 2013-10-21 20:57:19 95 5.933 2.417
7179 2013-10-21 21:05:40 594 12.4 2.65
7180 2013-10-21 21:20:43 96 3.017 1.9
7181 2013-10-21 21:25:38 596.5 11.55 5.35
7182 2013-10-21 21:42:32 592.5 11.383 4.45
7183 2013-10-21 21:58:22 141.5 6.133 1.25
7184 2013-10-21 22:05:45 33.5 2.6 3.517
7185 2013-10-21 22:11:52 54.5 7.017 2.383
7186 2013-10-21 22:21:16 42.5 8.433 2.533
7187 2013-10-21 22:32:14 33 7.05 1.967
7188 2013-10-21 22:41:15 43.5 5.95 2.517
7189 2013-10-21 22:49:43 28 5.3 2.35
7190 2013-10-21 22:57:22 21 6.533 1.783
7191 2013-10-21 23:05:41 29 4.95 10.867
7192 2013-10-21 23:21:30 23 4.233 2.467
7193 2013-10-21 23:28:12 35.5 6.383 2.067
7194 2013-10-21 23:36:39 33.5 6.45 2.9
7195 2013-10-21 23:46:00 477 11.833 9.75
7196 2013-10-22 00:07:35 430.5 11.7 5.583
7197 2013-10-22 00:24:52 410 11.7 4.717
7198 2013-10-22 00:41:17 401.5 12.2 4.2
7199 2013-10-22 00:57:41 398.5 13.967 3.9
7200 2013-10-22 01:15:33 389.5 10.083 2.917
7201 2013-10-22 01:28:33 388 14.633 3.65
7202 2013-10-22 01:46:50 372.5 10.133 2.85
7203 2013-10-22 01:59:49 364 12.983 4.083
7204 2013-10-22 02:16:53 349.5 11.2 6.783
7205 2013-10-22 02:34:52 23 4.333 7.267
7206 2013-10-22 02:46:28 266.5 11.05 3.8
7207 2013-10-22 03:01:19 243 9.8 3.1
7208 2013-10-22 03:14:13 211.5 8.167 2.35
7209 2013-10-22 03:24:44 186 9.433 2.533
7210 2013-10-22 03:36:42 155.5 8.317 1.983
7211 2013-10-22 03:47:00 172.5 10.317 34.233
7212 2013-10-22 04:31:33 36 5.033 2.583
7213 2013-10-22 04:39:10 29.5 4.933 2.467
7214 2013-10-22 04:46:34 26 4.717 2.367
7215 2013-10-22 04:53:39 26.5 4.767 6.017
7216 2013-10-22 05:04:26 48.5 5.567 2.467
7217 2013-10-22 05:12:28 29.5 5.367 1.933
7218 2013-10-22 05:19:46 48 6.1 1.9
7219 2013-10-22 05:27:46 21.5 4.283 0.017
7220 2013-10-22 05:32:04 76 3.817 3.467
7221 2013-10-22 05:39:21 31.5 6.617 11.367
7222 2013-10-22 05:57:20 26.5 4.983 17.083
7223 2013-10-22 06:19:24 20.5 4.833 2.617
7224 2013-10-22 06:26:51 95 8.717 2.683
7225 2013-10-22 06:38:15 29.5 8.45 57.6
7226 2013-10-22 07:44:18 378.5 11 4.967
7227 2013-10-22 08:00:16 391.5 13.85 5.1
7228 2013-10-22 08:19:13 408.5 13.917 4.283
7229 2013-10-22 08:37:25 433.5 12.383 4.533
7230 2013-10-22 08:54:20 446 14.5 9.75
7231 2013-10-22 09:18:35 462 12.15 27.95
7232 2013-10-22 09:58:41 570 12.767 5.667
7233 2013-10-22 10:17:07 579.5 12.183 1.6
7234 2013-10-22 10:30:54 22 2.55 3.267
7235 2013-10-22 10:36:43 588 13.517 5.517
7236 2013-10-22 10:55:45 596.5 15.867 4.85
7237 2013-10-22 11:16:28 611.5 14.933 6.3
7238 2013-10-22 11:37:42 21 2.2 3.817
7239 2013-10-22 11:43:43 24 3.15 14.967
7240 2013-10-22 12:01:50 551 13.9 7.167
7241 2013-10-22 12:22:54 552 13.833 26.05
7242 2013-10-22 13:02:47 475.5 15.7 5.65
7243 2013-10-22 13:24:08 392.5 13.017 3.783
7244 2013-10-22 13:40:56 49 6.283 2.117
7245 2013-10-22 13:49:20 39 6.333 2.067
7246 2013-10-22 13:57:44 34.5 7.2 7.717
7247 2013-10-22 14:12:39 74 12.75 0.85
7248 2013-10-22 14:26:15 30 2.683 2.567
7249 2013-10-22 14:31:30 76 10.433 3.717
7250 2013-10-22 14:45:39 35 4.733 2.05
7251 2013-10-22 14:52:26 98.5 6.733 1.333
7252 2013-10-22 15:00:30 37.5 4.383 1.933
7253 2013-10-22 15:06:49 60.5 8.333 2.033
7254 2013-10-22 15:17:11 22.5 5.8 3.967
7255 2013-10-22 15:26:57 62 8.467 5.45
7256 2013-10-22 15:40:52 37 8.567 2.367
7257 2013-10-22 15:51:48 53 11.267 3.15
7258 2013-10-22 16:06:13 20.5 4.133 4.95
7259 2013-10-22 16:15:18 539 14.733 5.133
7260 2013-10-22 16:35:10 537.5 14.617 7.017
7261 2013-10-22 16:56:48 531 14.983 7.383
7262 2013-10-22 17:19:10 523 13.767 10.917
7263 2013-10-22 17:43:51 490.5 13.567 9.833
7264 2013-10-22 18:07:15 301.5 10.167 2.983
7265 2013-10-22 18:20:24 319 13.5 7.35
7266 2013-10-22 18:41:15 483.5 12.767 4.917
7267 2013-10-22 18:58:56 513.5 14.683 10.967
7268 2013-10-22 19:24:35 39.5 4.267 11.817
7269 2013-10-22 19:40:40 514.5 14.117 4.117
7270 2013-10-22 19:58:54 540.5 13.85 7.3
7271 2013-10-22 20:20:03 427.5 11.783 5.3
7272 2013-10-22 20:37:08 272 10.783 2.55
7273 2013-10-22 20:50:28 211.5 10.017 3.55
7274 2013-10-22 21:04:02 192.5 9.883 2.533
7275 2013-10-22 21:16:27 185 9.633 2.183
7276 2013-10-22 21:28:16 161 9.867 2.067
7277 2013-10-22 21:40:12 128 9.8 1.883
7278 2013-10-22 21:51:53 193.5 10.3 1.55
7279 2013-10-22 22:03:44 115.5 7.383 1.833
7280 2013-10-22 22:12:57 144 6.817 1.867
7281 2013-10-22 22:21:38 247.5 11.133 3.017
7282 2013-10-22 22:35:47 352 13.017 3.333
7283 2013-10-22 22:52:08 205.5 10.3 2.3
7284 2013-10-22 23:04:44 239.5 10.883 2.683
7285 2013-10-22 23:18:18 217 9.583 2.017
7286 2013-10-22 23:29:54 212 9.017 2.167
7287 2013-10-22 23:41:05 224 9.767 2.45
7288 2013-10-22 23:53:18 225.5 11.233 3.067
7289 2013-10-23 00:07:36 176 8.967 2.717
7290 2013-10-23 00:19:17 191.5 8.817 2.217
7291 2013-10-23 00:30:19 216.5 9.233 2.483
7292 2013-10-23 00:42:02 153.5 7.033 2.383
7293 2013-10-23 00:51:27 218 7.65 2.183
7294 2013-10-23 01:01:17 173 8.85 2.233
7295 2013-10-23 01:12:22 217 7.85 2.4
7296 2013-10-23 01:22:37 256 9.15 2.583
7297 2013-10-23 01:34:21 173 9.15 2.233
7298 2013-10-23 01:45:44 127.5 7.567 1.917
7299 2013-10-23 01:55:13 156.5 6.85 1.633
7300 2013-10-23 02:03:42 214 8.333 2.033
7301 2013-10-23 02:14:04 122 6 1.9
7302 2013-10-23 02:21:58 107 6.45 2.967
7303 2013-10-23 02:31:23 121 8.25 8.933
7304 2013-10-23 02:48:34 48.5 4.917 10.533
7305 2013-10-23 03:04:01 21 4.45 2.233
7306 2013-10-23 03:10:42 79.5 5.55 2.55
7307 2013-10-23 03:18:48 22 5.017 1.217
7308 2013-10-23 03:25:02 46 8.167 1.983
7309 2013-10-23 03:35:11 55.5 7.65 0.65
7310 2013-10-23 03:43:29 25 3 2.017
7311 2013-10-23 03:48:30 47 5.217 0.95
7312 2013-10-23 03:54:40 51 4.05 7.4
7313 2013-10-23 04:06:07 21.5 4.683 7.85
7314 2013-10-23 04:18:39 21.5 4.817 4.867
7315 2013-10-23 04:28:20 27.5 5.5 2.9
7316 2013-10-23 04:36:44 485 12.483 3.567
7317 2013-10-23 04:52:47 343 9.45 3.683
7318 2013-10-23 05:05:55 200 7.1 14.05
7319 2013-10-23 05:27:04 412 10.967 12.4
7320 2013-10-23 05:50:26 315 8.317 4.433
7321 2013-10-23 06:03:11 356 10.133 6.933
7322 2013-10-23 06:20:15 351.5 11.083 4.05
7323 2013-10-23 06:35:23 360.5 10.283 4.483
7324 2013-10-23 06:50:09 416.5 11.867 4.3
7325 2013-10-23 07:06:19 375 12.567 3.45
7326 2013-10-23 07:22:20 352 10.45 3.083
7327 2013-10-23 07:35:52 346.5 10.633 3.533
7328 2013-10-23 07:50:02 273 7.417 4.55
7329 2013-10-23 08:02:00 170 6.467 2.867
7330 2013-10-23 08:11:20 330.5 9.55 3.25
7331 2013-10-23 08:24:08 362.5 8.8 2.933
7332 2013-10-23 08:35:52 330 9.567 3.6
7333 2013-10-23 08:49:02 197.5 8.667 3.15
7334 2013-10-23 09:00:51 184 8.5 1.75
7335 2013-10-23 09:11:06 175 8.55 2.65
7336 2013-10-23 09:22:18 24 1.267 1.067
7337 2013-10-23 09:24:38 337 9.817 3.967
7338 2013-10-23 09:38:25 342.5 10.6 14.8
7339 2013-10-23 10:03:49 425 11.833 6.733
7340 2013-10-23 10:22:23 21 2.15 1.783
7341 2013-10-23 10:26:19 417 12.483 14.367
7342 2013-10-23 10:53:10 433.5 11.6 9.667
7343 2013-10-23 11:14:26 486 12.217 6.35
7344 2013-10-23 11:33:00 486 12.8 5.6
7345 2013-10-23 11:51:24 478 12.8 5.75
7346 2013-10-23 12:09:57 463 12.233 5.633
7347 2013-10-23 12:27:49 471 12.133 5.45
7348 2013-10-23 12:45:24 451 13.317 5.383
7349 2013-10-23 13:04:06 452.5 13.35 5.117
7350 2013-10-23 13:22:34 441 12.633 6.2
7351 2013-10-23 13:41:24 415.5 12.233 5.133
7352 2013-10-23 13:58:46 249.5 12.717 1.267
7353 2013-10-23 14:12:45 26.5 2.5 3.467
7354 2013-10-23 14:18:43 118.5 7.033 2.333
7355 2013-10-23 14:28:05 27.5 5.583 7.45
7356 2013-10-23 14:41:07 23 8.333 95.45
7357 2013-10-23 16:24:54 24 3.45 1.25
7358 2013-10-23 16:29:36 35 6.383 8.417
7359 2013-10-23 16:44:24 34.5 7.833 2.583
7360 2013-10-23 16:54:49 27 3.25 0.7
7361 2013-10-23 16:58:46 20.5 2.75 0.983
7362 2013-10-23 17:02:30 25 6.5 2.017
7363 2013-10-23 17:11:01 27.5 7.95 0.883
7364 2013-10-23 17:19:51 29.5 5.283 3.383
7365 2013-10-23 17:28:31 27 9.933 23.6
7366 2013-10-23 18:02:03 27 6.35 3.267
7367 2013-10-23 18:11:40 28.5 5.95 1.217
7368 2013-10-23 18:18:50 29.5 3.867 1.317
7369 2013-10-23 18:24:01 21.5 3.9 1.617
7370 2013-10-23 18:29:32 20.5 5.8 13.5
7371 2013-10-23 18:48:50 32 10.633 2.483
7372 2013-10-23 19:01:57 22 6.683 2.067
7373 2013-10-23 19:10:42 37 5.483 2.017
7374 2013-10-23 19:18:12 71 5.15 1.767
7375 2013-10-23 19:25:07 34.5 7 0.883
7376 2013-10-23 19:33:00 47 3.483 1.333
7377 2013-10-23 19:37:49 55 8.017 1.75
7378 2013-10-23 19:47:35 69 7.6 2.2
7379 2013-10-23 19:57:23 115 6.933 2.567
7380 2013-10-23 20:06:53 70.5 7.383 1.733
7381 2013-10-23 20:16:00 83 6.233 4.367
7382 2013-10-23 20:26:36 157.5 8.767 3.967
7383 2013-10-23 20:39:20 109 8.867 7.683
7384 2013-10-23 20:55:53 208 9.283 15.233
7385 2013-10-23 21:20:24 286 9.433 5.05
7386 2013-10-23 21:34:53 395 13.183 10.317
7387 2013-10-23 21:58:23 293.5 10.083 4.933
7388 2013-10-23 22:13:24 68 9.45 7.217
7389 2013-10-23 22:30:04 154 8.167 2.9
7390 2013-10-23 22:41:08 199.5 8.783 2.233
7391 2013-10-23 22:52:09 196 8.117 1.567
7392 2013-10-23 23:01:50 194.5 7.867 2.533
7393 2013-10-23 23:12:14 222.5 10.983 3.567
7394 2013-10-23 23:26:47 60.5 8.067 0.817
7395 2013-10-23 23:35:40 32.5 2.45 0.633
7396 2013-10-23 23:38:45 47 3.317 0.633
7397 2013-10-23 23:42:42 57.5 1.583 0.783
7398 2013-10-23 23:45:04 46 2.083 0.35
7399 2013-10-23 23:47:30 56.5 3.4 1.167
7400 2013-10-23 23:52:04 83.5 6.133 2.1
7401 2013-10-24 00:00:18 149 9.983 2.383
7402 2013-10-24 00:12:40 132.5 8.417 1.933
7403 2013-10-24 00:23:01 104.5 6.383 2.717
7404 2013-10-24 00:32:07 146.5 8.367 3.233
7405 2013-10-24 00:43:43 159.5 6.967 1.933
7406 2013-10-24 00:52:37 75.5 6.317 1.15
7407 2013-10-24 01:00:05 154 6.683 1.55
7408 2013-10-24 01:08:19 124.5 7.5 1.817
7409 2013-10-24 01:17:38 188 7.95 3.117
7410 2013-10-24 01:28:42 161.5 8.4 3.167
7411 2013-10-24 01:40:16 140 5.117 2.467
7412 2013-10-24 01:47:51 20 1.45 0.583
7413 2013-10-24 01:49:53 99.5 6.667 2.667
7414 2013-10-24 01:59:13 69 4.283 14.483
7415 2013-10-24 02:17:59 26.5 5.033 7.55
7416 2013-10-24 02:30:34 43 9.133 2.667
7417 2013-10-24 02:42:22 32 8.683 2.767
7418 2013-10-24 02:53:49 36.5 9.267 2.033
7419 2013-10-24 03:05:07 23.5 9.817 11.383
7420 2013-10-24 03:26:19 27 2.85 2.567
7421 2013-10-24 03:31:44 32.5 6.467 11.433
7422 2013-10-24 03:49:38 23 7.683 13.817
7423 2013-10-24 04:11:08 42.5 7.767 2.267
7424 2013-10-24 04:21:10 24 10.133 2.217
7425 2013-10-24 04:33:31 33.5 7.983 2.533
7426 2013-10-24 04:44:02 39.5 10.033 2.45
7427 2013-10-24 04:56:31 53 10.817 1.933
7428 2013-10-24 05:09:16 61.5 9.083 1.683
7429 2013-10-24 05:20:02 45 4.867 2.4
7430 2013-10-24 05:27:18 28.5 3.483 37.433
7431 2013-10-24 06:08:13 27 7.05 1.833
7432 2013-10-24 06:17:06 25.5 4.05 20.183
7433 2013-10-24 06:41:20 26 13.467 1.817
7434 2013-10-24 06:56:37 26 4.7 3.067
7435 2013-10-24 07:04:23 63 5.717 3.183
7436 2013-10-24 07:13:17 34.5 5.333 1.65
7437 2013-10-24 07:20:16 21.5 4.9 17.5
7438 2013-10-24 07:42:40 21.5 5.8 209.333
7439 2013-10-24 11:17:48 20.5 9.083 8.333
7440 2013-10-24 11:35:13 21.5 3.733 1.717
7441 2013-10-24 11:40:40 63 16.067 3.15
7442 2013-10-24 11:59:53 64 12.967 3.05
7443 2013-10-24 12:15:54 49.5 9.283 3.2
7444 2013-10-24 12:28:23 167.5 8.65 1.85
7445 2013-10-24 12:38:53 222.5 10.167 4.117
7446 2013-10-24 12:53:10 435.5 13.817 1.483
7447 2013-10-24 13:08:28 49 5.617 2.967
7448 2013-10-24 13:17:03 506.5 17.367 9.567
7449 2013-10-24 13:43:59 512.5 15 4.133
7450 2013-10-24 14:03:07 100 5.367 2.133
7451 2013-10-24 14:10:37 499.5 14.183 5.35
7452 2013-10-24 14:30:09 505 14.733 4.633
7453 2013-10-24 14:49:31 69 5.467 2.7
7454 2013-10-24 14:57:41 519 14.867 9.05
7455 2013-10-24 15:21:36 524.5 15.4 7.267
7456 2013-10-24 15:44:16 534.5 13.4 3.417
7457 2013-10-24 16:01:05 141.5 6.533 2.333
7458 2013-10-24 16:09:57 25 3.75 3.433
7459 2013-10-24 16:17:08 522.5 12.067 42.817
7460 2013-10-24 17:12:01 555.5 13.983 8.983
7461 2013-10-24 17:34:59 561.5 12.783 3.983
7462 2013-10-24 17:51:45 42 4.7 1.65
7463 2013-10-24 17:58:06 111.5 7.217 6.6
7464 2013-10-24 18:11:55 271.5 9.717 3.883
7465 2013-10-24 18:25:31 558.5 11.3 4.017
7466 2013-10-24 18:40:50 491.5 10.017 3.85
7467 2013-10-24 18:54:42 539 10.867 4.733
7468 2013-10-24 19:10:18 502.5 12.4 4.483
7469 2013-10-24 19:27:11 482 13.45 7.267
7470 2013-10-24 19:47:54 492.5 14.917 7.917
7471 2013-10-24 20:10:44 23 2.45 22.733
7472 2013-10-24 20:35:55 571 12.9 4.85
7473 2013-10-24 20:53:40 595.5 13 2.8
7474 2013-10-24 21:09:28 120 6.783 1.967
7475 2013-10-24 21:18:13 194.5 6.45 2.517
7476 2013-10-24 21:27:11 122.5 7.167 3.417
7477 2013-10-24 21:37:46 172 8.517 1.333
7478 2013-10-24 21:47:37 118.5 5.883 1.517
7479 2013-10-24 21:55:01 137.5 7.7 1.4
7480 2013-10-24 22:04:07 137.5 5.7 1.733
7481 2013-10-24 22:11:33 116.5 7.7 2.75
7482 2013-10-24 22:22:00 547.5 12.1 4.3
7483 2013-10-24 22:38:24 538 12.883 3.017
7484 2013-10-24 22:54:18 160.5 5.65 2.417
7485 2013-10-24 23:02:22 504.5 11.267 1.917
7486 2013-10-24 23:15:33 103 5.833 2.6
7487 2013-10-24 23:23:59 95 5.467 1.25
7488 2013-10-24 23:30:42 347 8.033 1.317
7489 2013-10-24 23:40:03 202.5 4.8 0.717
7490 2013-10-24 23:45:34 59.5 1.483 1.533
7491 2013-10-24 23:48:35 207 7.067 1.617
7492 2013-10-24 23:57:16 141.5 5.967 2.917
7493 2013-10-25 00:06:09 68.5 2.65 2.183
7494 2013-10-25 00:10:59 350.5 8.95 2.083
7495 2013-10-25 00:22:01 294 7.817 1.183
7496 2013-10-25 00:31:01 41 1.1 1.217
7497 2013-10-25 00:33:20 181.5 7.45 2.017
7498 2013-10-25 00:42:48 235.5 7.033 44.2
7499 2013-10-25 01:34:02 25.5 5.133 18.9
7500 2013-10-25 01:58:04 20.5 2.133 57.533
7501 2013-10-25 02:57:44 49 4.567 2.45
7502 2013-10-25 03:04:45 37.5 3.383 1.533
7503 2013-10-25 03:09:40 37.5 4.983 10.633
7504 2013-10-25 03:25:17 584 15.383 3.383
7505 2013-10-25 03:44:03 86 4.067 4.067
7506 2013-10-25 03:52:11 588.5 13.533 3.417
7507 2013-10-25 04:09:08 592.5 14.5 3.883
7508 2013-10-25 04:27:31 593 13.217 3.933
7509 2013-10-25 04:44:40 601 14.117 3.033
7510 2013-10-25 05:01:49 595 13.433 5.15
7511 2013-10-25 05:20:24 592 15.233 4.583
7512 2013-10-25 05:40:13 579 13.767 4.05
7513 2013-10-25 05:58:02 571 12.867 12.783
7514 2013-10-25 06:23:41 563.5 16.033 6.3
7515 2013-10-25 06:46:01 177 10.85 62.383
7516 2013-10-25 07:59:15 506.5 15.267 5.067
7517 2013-10-25 08:19:35 510.5 12.65 3.717
7518 2013-10-25 08:35:57 520.5 11.9 3.8
7519 2013-10-25 08:51:39 537 12.317 3.217
7520 2013-10-25 09:07:11 543 13.767 3.967
7521 2013-10-25 09:24:55 548.5 14.083 4.767
7522 2013-10-25 09:43:46 539 11.9 7.2
7523 2013-10-25 10:02:52 533.5 12.283 12.783
7524 2013-10-25 10:27:56 25.5 4.383 2.967
7525 2013-10-25 10:35:17 546 12.117 24.067
7526 2013-10-25 11:11:28 567 11.25 6.383
7527 2013-10-25 11:29:06 377 11.333 23.733
7528 2013-10-25 12:04:10 381.5 13.017 8.05
7529 2013-10-25 12:25:14 24.5 3.25 3.833
7530 2013-10-25 12:32:19 30 4.167 33.733
7531 2013-10-25 13:10:13 33 2.367 1.3
7532 2013-10-25 13:13:53 77.5 5.15 3.317
7533 2013-10-25 13:22:21 560 14.867 7.967
7534 2013-10-25 13:45:11 571 12.967 5.333
7535 2013-10-25 14:03:29 555.5 13.117 5.45
7536 2013-10-25 14:22:03 550.5 12.667 11.867
7537 2013-10-25 14:46:35 539.5 14.45 5.167
7538 2013-10-25 15:06:12 543.5 12.5 2.5
7539 2013-10-25 15:21:12 75 8.55 4.083
7540 2013-10-25 15:33:50 38.5 4.55 2.217
7541 2013-10-25 15:40:36 48 5.2 2.95
7542 2013-10-25 15:48:45 80.5 6.717 2.333
7543 2013-10-25 15:57:48 70 5.8 2.383
7544 2013-10-25 16:05:59 555.5 14.167 6.3
7545 2013-10-25 16:26:27 567.5 12.6 4.317
7546 2013-10-25 16:43:22 581 12.033 5.5
7547 2013-10-25 17:00:54 592.5 14.117 4.55
7548 2013-10-25 17:19:34 22 3 6.033
7549 2013-10-25 17:28:36 320.5 10.85 4.35
7550 2013-10-25 17:43:48 487 11.583 3.8
7551 2013-10-25 17:59:11 262.5 9.033 9.967
7552 2013-10-25 18:18:11 243 9.817 4.933
7553 2013-10-25 18:32:56 555.5 11.95 6.45
7554 2013-10-25 18:51:20 527 11.617 5.8
7555 2013-10-25 19:08:45 502.5 11.05 2.9
7556 2013-10-25 19:22:42 181 8.75 3.367
7557 2013-10-25 19:34:49 147.5 6.25 3.3
7558 2013-10-25 19:44:22 113.5 4.117 2.1
7559 2013-10-25 19:50:35 131 7.283 2.733
7560 2013-10-25 20:00:36 246 6.717 2.567
7561 2013-10-25 20:09:53 391 7 2.767
7562 2013-10-25 20:19:39 450.5 8.1 2.35
7563 2013-10-25 20:30:06 165 5.933 2.7
7564 2013-10-25 20:38:44 235 6.883 1.917
7565 2013-10-25 20:47:32 151.5 5.133 2.2
7566 2013-10-25 20:54:52 414.5 8.15 2.2
7567 2013-10-25 21:05:13 144.5 4.917 1.517
7568 2013-10-25 21:11:39 172.5 6.233 2.067
7569 2013-10-25 21:19:57 375.5 8.017 2.617
7570 2013-10-25 21:30:35 402.5 8.567 3.433
7571 2013-10-25 21:42:35 376 8.067 3.867
7572 2013-10-25 21:54:31 407.5 10.617 4.683
7573 2013-10-25 22:09:49 147 5.567 2.5
7574 2013-10-25 22:17:53 362 9.717 3.983
7575 2013-10-25 22:31:35 347 10.25 20.583
7576 2013-10-25 23:02:25 117 7.333 3.4
7577 2013-10-25 23:13:09 395 9.217 3
7578 2013-10-25 23:25:22 306 8.517 2.85
7579 2013-10-25 23:36:44 203 7.633 2.833
7580 2013-10-25 23:47:12 284 9.2 2.933
7581 2013-10-25 23:59:20 122.5 8.1 3.167
7582 2013-10-26 00:10:36 417.5 9.5 3.333
7583 2013-10-26 00:23:26 423.5 8.533 4.317
7584 2013-10-26 00:36:17 274.5 8.667 3.883
7585 2013-10-26 00:48:50 202.5 7.483 7.567
7586 2013-10-26 01:03:53 30.5 3.483 2.65
7587 2013-10-26 01:10:01 36.5 7.183 2.2
7588 2013-10-26 01:19:24 23 2.433 8.95
7589 2013-10-26 01:30:47 113.5 9.833 3.283
7590 2013-10-26 01:43:54 115 9.867 4.183
7591 2013-10-26 01:57:57 104 9.9 2.85
7592 2013-10-26 02:10:42 79 9.117 2.533
7593 2013-10-26 02:22:21 112.5 11 5.533
7594 2013-10-26 02:38:53 82.5 10.983 3.017
7595 2013-10-26 02:52:53 77.5 9.783 2.667
7596 2013-10-26 03:05:20 131.5 9.533 3.533
7597 2013-10-26 03:18:24 46.5 9.317 2.85
7598 2013-10-26 03:30:34 38 7.6 1.533
7599 2013-10-26 03:39:42 26.5 7.733 18.217
7600 2013-10-26 04:05:39 31.5 9.117 2.267
7601 2013-10-26 04:17:02 38 8.7 4.45
7602 2013-10-26 04:30:11 36 9.233 3.333
7603 2013-10-26 04:42:45 34 8.2 2.05
7604 2013-10-26 04:53:00 73.5 11.15 2.667
7605 2013-10-26 05:06:49 39.5 10.367 1.717
7606 2013-10-26 05:18:54 28.5 8.5 16.533
7607 2013-10-26 05:43:56 527 12.367 1.917
7608 2013-10-26 05:58:13 98.5 2.9 2.133
7609 2013-10-26 06:03:15 518.5 10.233 2.7
7610 2013-10-26 06:16:11 227 8.417 2.65
7611 2013-10-26 06:27:15 508.5 11.567 7.183
7612 2013-10-26 06:46:00 70 4.617 20.1
7613 2013-10-26 07:10:43 77.5 5.833 2.283
7614 2013-10-26 07:18:50 543 13.5 18
7615 2013-10-26 07:50:20 553.5 13.133 89.933
7616 2013-10-26 09:33:24 504.5 15.667 4.283
7617 2013-10-26 09:53:21 460.5 13.683 6.033
7618 2013-10-26 10:13:04 354.5 12.483 10.4
7619 2013-10-26 10:35:57 69.5 7.917 3.7
7620 2013-10-26 10:47:34 26 3.567 2.5
7621 2013-10-26 10:53:38 20 5.717 13.667
7622 2013-10-26 11:13:01 40 5.833 28.933
7623 2013-10-26 11:47:47 367.5 13.917 4.517
7624 2013-10-26 12:06:13 419.5 12.217 4.083
7625 2013-10-26 12:22:31 430.5 12.983 6.15
7626 2013-10-26 12:41:39 444 13.083 4.6
7627 2013-10-26 12:59:20 432 12.833 5.417
7628 2013-10-26 13:17:35 450 11.45 4.317
7629 2013-10-26 13:33:21 473.5 13.75 5.8
7630 2013-10-26 13:52:54 381 11.483 7.433
7631 2013-10-26 14:11:49 382 11.367 4.483
7632 2013-10-26 14:27:40 354.5 11.75 5.7
7633 2013-10-26 14:45:07 338 11.167 4.033
7634 2013-10-26 15:00:19 152.5 6.967 4.983
7635 2013-10-26 15:12:16 63 5.333 1.283
7636 2013-10-26 15:18:53 30 7.45 152.433
7637 2013-10-26 17:58:46 22.5 4.5 6.5
7638 2013-10-26 18:09:46 22.5 5.9 2.5
7639 2013-10-26 18:18:10 41 5.117 1.667
7640 2013-10-26 18:24:57 83 6.75 4.35
7641 2013-10-26 18:36:03 23 4.8 1.283
7642 2013-10-26 18:42:08 42 5.683 2.6
7643 2013-10-26 18:50:25 24 3.433 1.433
7644 2013-10-26 18:55:17 26.5 2.8 4.433
7645 2013-10-26 19:02:31 139.5 5.35 1.133
7646 2013-10-26 19:09:00 115 8.4 2.167
7647 2013-10-26 19:19:34 162 5.667 3.05
7648 2013-10-26 19:28:17 269.5 8.3 3.733
7649 2013-10-26 19:40:19 84 4.167 3.15
7650 2013-10-26 19:47:38 160.5 8.083 2.7
7651 2013-10-26 19:58:25 345 8.483 3.267
7652 2013-10-26 20:10:10 377.5 8.117 2.783
7653 2013-10-26 20:21:04 313.5 9 3.583
7654 2013-10-26 20:33:39 262.5 7.45 3.433
7655 2013-10-26 20:44:32 286.5 8.217 3.15
7656 2013-10-26 20:55:54 274 8.467 5.117
7657 2013-10-26 21:09:29 240 8.283 3.083
7658 2013-10-26 21:20:51 188 6.683 3.017
7659 2013-10-26 21:30:33 183.5 10.95 5.867
7660 2013-10-26 21:47:22 68.5 2.833 1.75
7661 2013-10-26 21:51:57 172.5 7.067 1.517
7662 2013-10-26 22:00:32 30.5 3.817 1.367
7663 2013-10-26 22:05:43 201.5 8.75 2.717
7664 2013-10-26 22:17:11 201 9.117 2.617
7665 2013-10-26 22:28:55 197 8.05 2.25
7666 2013-10-26 22:39:13 180 9.533 3
7667 2013-10-26 22:51:45 161 8.3 1.483
7668 2013-10-26 23:01:32 111 4.217 1.667
7669 2013-10-26 23:07:25 116.5 6.1 1.083
7670 2013-10-26 23:14:36 65 2.583 1.05
7671 2013-10-26 23:18:14 57.5 7.517 1.417
7672 2013-10-26 23:27:10 79.5 3.783 1.4
7673 2013-10-26 23:32:21 199.5 8.283 3.983
7674 2013-10-26 23:44:37 333.5 10.367 4.25
7675 2013-10-26 23:59:14 239 7.933 4.65
7676 2013-10-27 00:11:49 37 3.617 1.883
7677 2013-10-27 00:17:19 37.5 4.217 2.25
7678 2013-10-27 00:23:47 51 3.317 21.25
7679 2013-10-27 00:48:21 26.5 2.983 3.283
7680 2013-10-27 00:54:37 25.5 2.483 3.3
7681 2013-10-27 01:00:24 28 3 76.167
7682 2013-10-27 02:19:34 21 2.017 15.367
7683 2013-10-27 02:36:57 32.5 4.867 24.083
7684 2013-10-27 03:05:54 29 3.633 17.633
7685 2013-10-27 03:27:10 182.5 7.917 2.283
7686 2013-10-27 03:37:22 249 8.567 2.633
7687 2013-10-27 03:48:34 284.5 8.317 2.517
7688 2013-10-27 03:59:24 270.5 8.167 2.383
7689 2013-10-27 04:09:57 286 8.3 3.1
7690 2013-10-27 04:21:21 257 8.517 3.633
7691 2013-10-27 04:33:30 262.5 9.783 4.6
7692 2013-10-27 04:47:53 293 9.917 4.083
7693 2013-10-27 05:01:53 314.5 7.983 3.483
7694 2013-10-27 05:13:21 329 8.317 1.983
7695 2013-10-27 05:23:39 25 1.25 5.783
7696 2013-10-27 05:30:41 373.5 9.2 4.1
7697 2013-10-27 05:43:59 369 8.9 4.117
7698 2013-10-27 05:57:00 348 8.867 3.35
7699 2013-10-27 06:09:13 335.5 9.1 7.85
7700 2013-10-27 06:26:10 361.5 9.567 4.817
7701 2013-10-27 06:40:33 410 9.6 9.95
7702 2013-10-27 07:00:06 231.5 9.25 8.75
7703 2013-10-27 07:18:06 38.5 2.617 1.267
7704 2013-10-27 07:21:59 185.5 7.833 4.15
7705 2013-10-27 07:33:58 71.5 5.383 1.783
7706 2013-10-27 07:41:08 58 4.4 2.583
7707 2013-10-27 07:48:07 34 4.167 1.817
7708 2013-10-27 07:54:06 30.5 3.917 1.233
7709 2013-10-27 07:59:15 37 4 3.467
7710 2013-10-27 08:06:43 41 4.867 7.283
7711 2013-10-27 08:18:52 22 5.8 5.05
7712 2013-10-27 08:29:43 29 5.017 14.9
7713 2013-10-27 08:49:38 45 4 3.65
7714 2013-10-27 08:57:17 30.5 9.25 3.1
7715 2013-10-27 09:09:38 31 3.567 0.7
7716 2013-10-27 09:13:54 23 5.683 30.5
7717 2013-10-27 09:50:05 23 10.333 13.917
7718 2013-10-27 10:14:20 45.5 6.25 0.833
7719 2013-10-27 10:21:25 27.5 2.2 2.7
7720 2013-10-27 10:26:19 45.5 9.917 3.733
7721 2013-10-27 10:39:58 34 7.383 2.417
7722 2013-10-27 10:49:46 42 8.367 3.467
7723 2013-10-27 11:01:36 46.5 5.083 5.95
7724 2013-10-27 11:12:38 23.5 3.717 1.85
7725 2013-10-27 11:18:12 28 4.917 1.433
7726 2013-10-27 11:24:33 25.5 5.483 1.883
7727 2013-10-27 11:31:55 30.5 5.65 1.383
7728 2013-10-27 11:38:57 20 1.967 4.167
7729 2013-10-27 11:45:05 27.5 3.717 0.817
7730 2013-10-27 11:49:37 39 5.033 2.067
7731 2013-10-27 11:56:43 46 8.417 7.967
7732 2013-10-27 12:13:06 28 10.017 2.517
7733 2013-10-27 12:25:38 74 9.583 9.017
7734 2013-10-27 12:44:14 22.5 4.467 3.867
7735 2013-10-27 12:52:34 21 4.117 4.467
7736 2013-10-27 13:01:09 21.5 1.95 1.167
7737 2013-10-27 13:04:16 83 9.767 16.217
7738 2013-10-27 13:30:15 36 6.283 3.667
7739 2013-10-27 13:40:12 28.5 9.217 2.783
7740 2013-10-27 13:52:12 32.5 6.65 1.133
7741 2013-10-27 13:59:59 33 7.017 2.95
7742 2013-10-27 14:09:57 27 6.683 0.75
7743 2013-10-27 14:17:23 29 3.517 3.017
7744 2013-10-27 14:23:55 21 2.2 0.35
7745 2013-10-27 14:26:28 28 4.9 0.383
7746 2013-10-27 14:31:45 29.5 2.75 1.033
7747 2013-10-27 14:35:32 31.5 7.017 1.6
7748 2013-10-27 14:44:09 33.5 6.983 3.5
7749 2013-10-27 14:54:38 28 10.367 2.133
7750 2013-10-27 15:07:08 41 10.683 2.233
7751 2013-10-27 15:20:03 37.5 8.183 1.583
7752 2013-10-27 15:29:49 41.5 10.717 1.867
7753 2013-10-27 15:42:24 30 6.933 3.3
7754 2013-10-27 15:52:38 39 8.167 2.017
7755 2013-10-27 16:02:49 44 6.317 0.017
7756 2013-10-27 16:09:09 35.5 4.433 1.983
7757 2013-10-27 16:15:34 38 7.033 2.933
7758 2013-10-27 16:25:32 33 10.483 2.183
7759 2013-10-27 16:38:12 21 7.467 2.433
7760 2013-10-27 16:48:06 23 4.533 9
7761 2013-10-27 17:01:38 36 9.117 3.383
7762 2013-10-27 17:14:08 38 3.95 2.817
7763 2013-10-27 17:20:54 22.5 2 0.017
7764 2013-10-27 17:22:55 26 6.5 11.033
7765 2013-10-27 17:40:27 31.5 6.617 3.35
7766 2013-10-27 17:50:25 21 5.933 20.517
7767 2013-10-27 18:16:52 349.5 10.883 4.65
7768 2013-10-27 18:32:24 348 11.283 16.117
7769 2013-10-27 18:59:48 391 13.567 4.533
7770 2013-10-27 19:17:54 173 9.15 2.183
7771 2013-10-27 19:29:14 176.5 8.583 1.783
7772 2013-10-27 19:39:36 117.5 6.217 1.517
7773 2013-10-27 19:47:20 76 6.633 1.95
7774 2013-10-27 19:55:55 88 5.383 1.433
7775 2013-10-27 20:02:44 74.5 6.3 1.133
7776 2013-10-27 20:10:10 83 3.817 1.2
7777 2013-10-27 20:15:11 104 7.283 2.617
7778 2013-10-27 20:25:05 173 7.8 2.95
7779 2013-10-27 20:35:50 324 11.883 3.817
7780 2013-10-27 20:51:32 325.5 10.783 3.583
7781 2013-10-27 21:05:54 310 11.583 1.967
7782 2013-10-27 21:19:27 101 5.317 3.183
7783 2013-10-27 21:27:57 112 6.817 1.55
7784 2013-10-27 21:36:19 91.5 6.65 0.833
7785 2013-10-27 21:43:48 67.5 3.8 1.2
7786 2013-10-27 21:48:48 52 3.417 1.2
7787 2013-10-27 21:53:25 49.5 3.3 0.783
7788 2013-10-27 21:57:30 48 3.25 0.8
7789 2013-10-27 22:01:33 41 3.933 1.8
7790 2013-10-27 22:07:17 58.5 3.833 1.85
7791 2013-10-27 22:12:58 61 5.317 2.367
7792 2013-10-27 22:20:39 87 5.433 13.283
7793 2013-10-27 22:39:22 57 5.2 1.733
7794 2013-10-27 22:46:18 67 4.683 1.667
7795 2013-10-27 22:52:39 106.5 6.55 2.017
7796 2013-10-27 23:01:13 184 7.067 1.817
7797 2013-10-27 23:10:06 169.5 6.317 1.45
7798 2013-10-27 23:17:52 126.5 6.2 0.517
7799 2013-10-27 23:24:35 68.5 3.067 2.15
7800 2013-10-27 23:29:48 201.5 6.317 2.383
7801 2013-10-27 23:38:30 305.5 9.65 3.517
7802 2013-10-27 23:51:40 115 7.317 2.25
7803 2013-10-28 00:01:14 29 1.883 1.583
7804 2013-10-28 00:04:42 205.5 8.017 2.9
7805 2013-10-28 00:15:37 222 6.383 2.25
7806 2013-10-28 00:24:15 171 5.8 0.267
7807 2013-10-28 00:30:19 51.5 1.167 0.633
7808 2013-10-28 00:32:07 40.5 1.867 1.45
7809 2013-10-28 00:35:26 53 3.533 0.333
7810 2013-10-28 00:39:18 33 1.317 0.417
7811 2013-10-28 00:41:02 22 0.583 0.583
7812 2013-10-28 00:42:12 42.5 2.317 1.233
7813 2013-10-28 00:45:45 53 2.5 1.3
7814 2013-10-28 00:49:33 81 4.25 1.35
7815 2013-10-28 00:55:09 154.5 5.6 2.2
7816 2013-10-28 01:02:57 132 5.283 1.583
7817 2013-10-28 01:09:49 164.5 5.4 1.833
7818 2013-10-28 01:17:03 156 5.167 3.217
7819 2013-10-28 01:25:26 104.5 5.9 1.55
7820 2013-10-28 01:32:53 174 6.183 1.55
7821 2013-10-28 01:40:37 105.5 5.317 1.817
7822 2013-10-28 01:47:45 125 4.05 0.767
7823 2013-10-28 01:52:34 35.5 0.983 0.983
7824 2013-10-28 01:54:32 179.5 6.083 1.533
7825 2013-10-28 02:02:09 241.5 6.15 2.667
7826 2013-10-28 02:10:58 178.5 7.917 2.833
7827 2013-10-28 02:21:43 219.5 6.817 2.45
7828 2013-10-28 02:30:59 267.5 7.583 2.95
7829 2013-10-28 02:41:31 200 6.383 2.617
7830 2013-10-28 02:50:31 270 8.3 1.75
7831 2013-10-28 03:00:34 121.5 4.35 2.433
7832 2013-10-28 03:07:21 380.5 9.983 2.133
7833 2013-10-28 03:19:28 108 3.683 2.35
7834 2013-10-28 03:25:30 432.5 10.567 2.083
7835 2013-10-28 03:38:09 136.5 3.767 2.033
7836 2013-10-28 03:43:57 442.5 9.2 3
7837 2013-10-28 03:56:09 150 5.583 42.867
7838 2013-10-28 04:44:36 20.5 3.433 28.717
7839 2013-10-28 05:16:45 56.5 6.233 33.717
7840 2013-10-28 05:56:42 53.5 5.633 2.25
7841 2013-10-28 06:04:35 69 6.583 14.05
7842 2013-10-28 06:25:13 28.5 5.333 10.35
7843 2013-10-28 06:40:54 569 13.283 5.433
7844 2013-10-28 06:59:37 563.5 15.067 5.517
7845 2013-10-28 07:20:12 559.5 11.467 4.1
7846 2013-10-28 07:35:46 560 12.8 4.083
7847 2013-10-28 07:52:39 561 10.933 3.833
7848 2013-10-28 08:07:25 566.5 11.283 5.617
7849 2013-10-28 08:24:19 572.5 11.45 6.883
7850 2013-10-28 08:42:39 571 11.85 7.083
7851 2013-10-28 09:01:35 572.5 12.35 22.417
7852 2013-10-28 09:36:21 552.5 11.567 4.967
7853 2013-10-28 09:52:53 535.5 13.233 3.533
7854 2013-10-28 10:09:39 22.5 3.15 3.683
7855 2013-10-28 10:16:29 36 3.1 2.033
7856 2013-10-28 10:21:37 523 13.217 5.65
7857 2013-10-28 10:40:29 466 11.983 3.217
7858 2013-10-28 10:55:41 35 3.15 5.983
7859 2013-10-28 11:04:49 33 3.633 1.217
7860 2013-10-28 11:09:40 65 4.833 2.717
7861 2013-10-28 11:17:13 110.5 10.117 2.15
7862 2013-10-28 11:29:29 80.5 5.2 4.033
7863 2013-10-28 11:38:43 72 7.4 2.817
7864 2013-10-28 11:48:56 79.5 5.85 15.25
7865 2013-10-28 12:10:02 71 5.5 33.133
7866 2013-10-28 12:48:40 21 4.133 6.533
7867 2013-10-28 12:59:20 30 5.1 40.267
7868 2013-10-28 13:44:42 563.5 14.433 22.35
7869 2013-10-28 14:21:29 583 15.567 6.583
7870 2013-10-28 14:43:38 594 14.567 12.4
7871 2013-10-28 15:10:36 558.5 13.35 12.633
7872 2013-10-28 15:36:35 506.5 14.7 5.05
7873 2013-10-28 15:56:20 465.5 12.733 5.133
7874 2013-10-28 16:14:12 433.5 13.217 4.533
7875 2013-10-28 16:31:57 414 13.617 9.633
7876 2013-10-28 16:55:12 414.5 12.183 5.767
7877 2013-10-28 17:13:09 387 10.917 4.35
7878 2013-10-28 17:28:25 390 12.35 5.2
7879 2013-10-28 17:45:58 374 12.233 5.217
7880 2013-10-28 18:03:25 240 9.467 3.117
7881 2013-10-28 18:16:00 356 9.567 2.833
7882 2013-10-28 18:28:24 356.5 9.417 2.6
7883 2013-10-28 18:40:25 199 7.117 1.733
7884 2013-10-28 18:49:16 181 9.133 1.983
7885 2013-10-28 19:00:23 172 6.033 1.5
7886 2013-10-28 19:07:55 115.5 6.033 1.633
7887 2013-10-28 19:15:35 106.5 6.383 2.3
7888 2013-10-28 19:24:16 127.5 8.033 1.767
7889 2013-10-28 19:34:04 221.5 5.35 1.067
7890 2013-10-28 19:40:29 150.5 4.983 1.767
7891 2013-10-28 19:47:14 225.5 5.717 1.7
7892 2013-10-28 19:54:39 168 5.967 1.7
7893 2013-10-28 20:02:19 205.5 6.383 1.317
7894 2013-10-28 20:10:01 97 4.317 1.45
7895 2013-10-28 20:15:47 89.5 3.767 1.2
7896 2013-10-28 20:20:45 160 5.983 1.883
7897 2013-10-28 20:28:37 169.5 3.4 1.133
7898 2013-10-28 20:33:09 85 3.633 1.5
7899 2013-10-28 20:38:17 187 5.45 1.983
7900 2013-10-28 20:45:43 203.5 5.867 1.667
7901 2013-10-28 20:53:15 135.5 4.367 4.733
7902 2013-10-28 21:02:21 114 4.767 27
7903 2013-10-28 21:34:07 20 2.367 14.017
7904 2013-10-28 21:50:30 27 6.283 8.717
7905 2013-10-28 22:05:30 366.5 10.067 2.7
7906 2013-10-28 22:18:16 361 8.933 3.067
7907 2013-10-28 22:30:16 347.5 7.733 4.417
7908 2013-10-28 22:42:25 173 6.667 6.517
7909 2013-10-28 22:55:36 157 7.65 5.467
7910 2013-10-28 23:08:43 176.5 7.467 2.567
7911 2013-10-28 23:18:45 210 6.9 2.767
7912 2013-10-28 23:28:25 250 9.45 4.317
7913 2013-10-28 23:42:11 126.5 7.783 4.467
7914 2013-10-28 23:54:26 450.5 10.667 3.083
7915 2013-10-29 00:08:11 28.5 1.483 17.217
7916 2013-10-29 00:26:53 96.5 6.2 8.783
7917 2013-10-29 00:41:52 21 6.8 1.317
7918 2013-10-29 00:49:59 89 5.783 1.617
7919 2013-10-29 00:57:23 125.5 6.233 1.383
7920 2013-10-29 01:05:00 101.5 4.717 1.65
7921 2013-10-29 01:11:22 86.5 5 2.1
7922 2013-10-29 01:18:28 71.5 8.183 1.95
7923 2013-10-29 01:28:36 29 1.8 1.117
7924 2013-10-29 01:31:31 564 11.883 3.083
7925 2013-10-29 01:46:29 26.5 0.867 3.267
7926 2013-10-29 01:50:37 547 11.95 5.433
7927 2013-10-29 02:08:00 29.5 1.4 0.983
7928 2013-10-29 02:10:23 544.5 11.5 4.767
7929 2013-10-29 02:26:39 537 11.55 5.567
7930 2013-10-29 02:43:46 523 11.683 2.933
7931 2013-10-29 02:58:23 84.5 3.3 2.9
7932 2013-10-29 03:04:35 524 12.617 6.4
7933 2013-10-29 03:23:36 533 11.883 1.75
7934 2013-10-29 03:37:14 82 1.917 2.85
7935 2013-10-29 03:42:00 531.5 11.983 2.617
7936 2013-10-29 03:56:36 110.5 3.15 0.3
7937 2013-10-29 04:00:03 40 0.95 0.967
7938 2013-10-29 04:01:58 138.5 4.183 1.333
7939 2013-10-29 04:07:29 130.5 4.05 2.817
7940 2013-10-29 04:14:21 91 2.433 1.567
7941 2013-10-29 04:18:21 531.5 11.133 16.15
7942 2013-10-29 04:45:38 541.5 13.767 5.317
7943 2013-10-29 05:04:43 84 9.033 1.933
7944 2013-10-29 05:15:41 37 7.183 1.917
7945 2013-10-29 05:24:47 371.5 9.667 2.75
7946 2013-10-29 05:37:12 421.5 10.017 3.217
7947 2013-10-29 05:50:26 381.5 8.85 2.767
7948 2013-10-29 06:02:03 226 7.2 2.35
7949 2013-10-29 06:11:36 341.5 8.467 2.7
7950 2013-10-29 06:22:46 601 10.45 3.567
7951 2013-10-29 06:36:47 354 7.65 3.133
7952 2013-10-29 06:47:34 409.5 9.05 2.967
7953 2013-10-29 06:59:35 595.5 11.033 4.05
7954 2013-10-29 07:14:40 591.5 10.717 6.167
7955 2013-10-29 07:31:33 598.5 11.233 3.5
7956 2013-10-29 07:46:17 358 9.2 3.167
7957 2013-10-29 07:58:39 559.5 10.6 3.683
7958 2013-10-29 08:12:56 468 9.75 5.55
7959 2013-10-29 08:28:14 399.5 11.4 4.05
7960 2013-10-29 08:43:41 606 12.567 4.15
7961 2013-10-29 09:00:24 619.5 12.083 4.383
7962 2013-10-29 09:16:52 623.5 12.933 6.967
7963 2013-10-29 09:36:46 617 13.283 7.3
7964 2013-10-29 09:57:21 611.5 12.217 5.433
7965 2013-10-29 10:15:00 610 12.217 6.25
7966 2013-10-29 10:33:28 583.5 11.917 4.4
7967 2013-10-29 10:49:47 565.5 12.667 5.933
7968 2013-10-29 11:08:23 559.5 11.2 14.533
7969 2013-10-29 11:34:07 59 5.7 15.967
7970 2013-10-29 11:55:47 484.5 12.5 9.233
7971 2013-10-29 12:17:31 46 5.9 3.033
7972 2013-10-29 12:26:27 76 3.75 2.25
7973 2013-10-29 12:32:27 22 7.333 15.433
7974 2013-10-29 12:55:13 33.5 4.767 4.167
7975 2013-10-29 13:04:09 24 3.633 2.167
7976 2013-10-29 13:09:57 22.5 6.583 3.7
7977 2013-10-29 13:20:14 28.5 6.25 5.117
7978 2013-10-29 13:31:36 20 2.8 1.017
7979 2013-10-29 13:35:25 36.5 6.883 1.317
7980 2013-10-29 13:43:37 480 13.65 60.5
7981 2013-10-29 14:57:46 53.5 5.25 19.283
7982 2013-10-29 15:22:18 23 3.817 3.15
7983 2013-10-29 15:29:16 21 6.85 5.017
7984 2013-10-29 15:41:08 59 4.833 4.2
7985 2013-10-29 15:50:10 25.5 9.117 9.483
7986 2013-10-29 16:08:46 39.5 7.817 15.3
7987 2013-10-29 16:31:53 26.5 18.15 4.567
7988 2013-10-29 16:54:36 30.5 8.633 3.183
7989 2013-10-29 17:06:25 27.5 6.033 7.083
7990 2013-10-29 17:19:32 331.5 12.167 3.633
7991 2013-10-29 17:35:20 433.5 13 7
7992 2013-10-29 17:55:20 22 3.433 1.117
7993 2013-10-29 17:59:53 107 8.733 2.333
7994 2013-10-29 18:10:57 177 8.017 16.467
7995 2013-10-29 18:35:26 576.5 17.75 7.067
7996 2013-10-29 19:00:15 609.5 14.567 3.383
7997 2013-10-29 19:18:12 67 8.433 1.867
7998 2013-10-29 19:28:30 76.5 9.083 2.233
7999 2013-10-29 19:39:49 27.5 7.933 2
8000 2013-10-29 19:49:45 25 4.683 4.917
8001 2013-10-29 19:59:21 29 11.317 1.85
8002 2013-10-29 20:12:31 28.5 11.767 12.567
8003 2013-10-29 20:36:51 21.5 12.9 39.3
8004 2013-10-29 21:29:03 22.5 13.883 9.05
8005 2013-10-29 21:51:59 21 5.05 8.783
8006 2013-10-29 22:05:49 122.5 5.65 0.667
8007 2013-10-29 22:12:08 23.5 1.867 5.383
8008 2013-10-29 22:19:23 64 5.633 3.567
8009 2013-10-29 22:28:35 35 3.7 1.1
8010 2013-10-29 22:33:23 523.5 16.25 1.35
8011 2013-10-29 22:50:59 81.5 4.717 5.833
8012 2013-10-29 23:01:32 83.5 12.867 4.65
8013 2013-10-29 23:19:03 61.5 9.35 5.517
8014 2013-10-29 23:33:55 460.5 15.65 9.2
8015 2013-10-29 23:58:46 32.5 6.283 7.283
8016 2013-10-30 00:12:20 424 12.383 3.9
8017 2013-10-30 00:28:37 417.5 11.75 4.217
8018 2013-10-30 00:44:35 406.5 12.133 2.3
8019 2013-10-30 00:59:01 92 3.233 1.333
8020 2013-10-30 01:03:35 393.5 11.567 2
8021 2013-10-30 01:17:09 194 7.367 3.983
8022 2013-10-30 01:28:30 342.5 14.633 3.083
8023 2013-10-30 01:46:13 163 7.617 2.133
8024 2013-10-30 01:55:58 196 7.383 1.817
8025 2013-10-30 02:05:10 127 6.083 1.6
8026 2013-10-30 02:12:51 119 5.35 1.35
8027 2013-10-30 02:19:33 105 3.567 1
8028 2013-10-30 02:24:07 138 7.65 1.683
8029 2013-10-30 02:33:27 145 5.383 1.733
8030 2013-10-30 02:40:34 101.5 6.333 1.133
8031 2013-10-30 02:48:02 107 2.733 1.15
8032 2013-10-30 02:51:55 131 5.633 1.583
8033 2013-10-30 02:59:08 71 4.017 0.733
8034 2013-10-30 03:03:53 90.5 5.483 1.633
8035 2013-10-30 03:11:00 128.5 4.567 1.917
8036 2013-10-30 03:17:29 101 6.483 1.3
8037 2013-10-30 03:25:16 109.5 3.417 0.833
8038 2013-10-30 03:29:31 104.5 5.033 1.467
8039 2013-10-30 03:36:01 86.5 5.5 2.483
8040 2013-10-30 03:44:00 88 6.633 2.067
8041 2013-10-30 03:52:42 120.5 7.233 2.133
8042 2013-10-30 04:02:04 119.5 4.667 1.6
8043 2013-10-30 04:08:20 75 2.4 2.867
8044 2013-10-30 04:13:36 120.5 6.25 2.4
8045 2013-10-30 04:22:15 20 3.45 1.7
8046 2013-10-30 04:27:24 207.5 7.1 10.467
8047 2013-10-30 04:44:58 258 7.083 45.533
8048 2013-10-30 05:37:35 395 9.883 9.55
8049 2013-10-30 05:57:01 440 10.767 7.567
8050 2013-10-30 06:15:21 446.5 10.617 12.117
8051 2013-10-30 06:38:05 58 5.283 2.867
8052 2013-10-30 06:46:14 477 11.717 33.9
8053 2013-10-30 07:31:51 32.5 5.783 1.233
8054 2013-10-30 07:38:52 24 2.65 5.05
8055 2013-10-30 07:46:34 51 9.217 2.533
8056 2013-10-30 07:58:19 20 3.283 5.2
8057 2013-10-30 08:06:48 25.5 3.4 18.25
8058 2013-10-30 08:28:27 22 4.717 4.283
8059 2013-10-30 08:37:27 24 3.667 10.283
8060 2013-10-30 08:51:24 596 14.983 8.667
8061 2013-10-30 09:15:03 470.5 13.283 8.55
8062 2013-10-30 09:36:53 574.5 14.583 57.167
8063 2013-10-30 10:48:38 485.5 15.133 4.6
8064 2013-10-30 11:08:22 504.5 13.533 13.1
8065 2013-10-30 11:35:00 433 11.9 10.017
8066 2013-10-30 11:56:55 416 12.583 5.483
8067 2013-10-30 12:14:59 506.5 12.85 4.733
8068 2013-10-30 12:32:34 505.5 12.6 4.983
8069 2013-10-30 12:50:09 406.5 11.35 7.683
8070 2013-10-30 13:09:11 395 12.317 20.35
8071 2013-10-30 13:41:51 316 11.55 13.95
8072 2013-10-30 14:07:21 85 10.95 1.033
8073 2013-10-30 14:19:20 39.5 9.8 2.95
8074 2013-10-30 14:32:05 27.5 6.55 1.217
8075 2013-10-30 14:39:51 20 6.35 1.45
8076 2013-10-30 14:47:39 21.5 4.6 0.733
8077 2013-10-30 14:52:59 24 3.5 2.383
8078 2013-10-30 14:58:52 20 5.317 37.05
8079 2013-10-30 15:41:14 22 4.083 1.883
8080 2013-10-30 15:47:12 25.5 5.75 1.133
8081 2013-10-30 15:54:05 34 8.117 11.3
8082 2013-10-30 16:13:30 24 3.933 2.033
8083 2013-10-30 16:19:28 23 4.433 1.517
8084 2013-10-30 16:25:25 37 6.017 2.017
8085 2013-10-30 16:33:27 32 5.567 2.95
8086 2013-10-30 16:41:58 89 9.3 56.783
8087 2013-10-30 17:48:03 22.5 4.95 1.45
8088 2013-10-30 17:54:27 30 4.417 0.817
8089 2013-10-30 17:59:41 33.5 7.45 1.6
8090 2013-10-30 18:08:44 67 7.833 1.15
8091 2013-10-30 18:17:43 32 6.483 4.05
8092 2013-10-30 18:28:15 30 8.317 1.05
8093 2013-10-30 18:37:37 38.5 13.967 14.4
8094 2013-10-30 19:05:59 25.5 6.85 5.383
8095 2013-10-30 19:18:13 506 14.633 7.267
8096 2013-10-30 19:40:07 21 5.033 2.65
8097 2013-10-30 19:47:48 21 11.083 1.617
8098 2013-10-30 20:00:30 20.5 7.033 6.883
8099 2013-10-30 20:14:25 68 13.567 1.767
8100 2013-10-30 20:29:45 33.5 10.333 0.7
8101 2013-10-30 20:40:47 20 4.55 3.483
8102 2013-10-30 20:48:49 166 15.1 3.033
8103 2013-10-30 21:06:57 27 8.7 3.2
8104 2013-10-30 21:18:51 53.5 11.4 1.317
8105 2013-10-30 21:31:34 40 8.583 0.517
8106 2013-10-30 21:40:40 23 3.3 2.15
8107 2013-10-30 21:46:07 531 15.3 6.55
8108 2013-10-30 22:07:58 63.5 8 3.333
8109 2013-10-30 22:19:18 31.5 8.65 1.783
8110 2013-10-30 22:29:44 38 4.15 0.85
8111 2013-10-30 22:34:44 29 5.6 8.45
8112 2013-10-30 22:48:47 42 5.683 2.567
8113 2013-10-30 22:57:02 127 8.383 8.65
8114 2013-10-30 23:14:04 55.5 7.5 3.317
8115 2013-10-30 23:24:53 41.5 4.9 1.683
8116 2013-10-30 23:31:28 23.5 1.933 0.867
8117 2013-10-30 23:34:16 26 3.333 2.45
8118 2013-10-30 23:40:03 582 15.583 6.783
8119 2013-10-31 00:02:25 39.5 4.1 0.367
8120 2013-10-31 00:06:53 28 1.5 1.9
8121 2013-10-31 00:10:17 22.5 3.8 1.467
8122 2013-10-31 00:15:33 28.5 6.667 1.783
8123 2013-10-31 00:24:00 23 1.75 1.467
8124 2013-10-31 00:27:13 556 19.483 9.783
8125 2013-10-31 00:56:29 515.5 16.6 5.983
8126 2013-10-31 01:19:04 472 14.717 5.933
8127 2013-10-31 01:39:43 434.5 14.617 6.983
8128 2013-10-31 02:01:19 30 4.05 1.717
8129 2013-10-31 02:07:05 29.5 7.917 6.967
8130 2013-10-31 02:21:58 22.5 5.733 2.933
8131 2013-10-31 02:30:38 25 7.033 4.017
8132 2013-10-31 02:41:41 28 5.5 11.917
8133 2013-10-31 02:59:06 21 3.783 37.133
8134 2013-10-31 03:40:01 479 16.05 4.933
8135 2013-10-31 04:01:00 82.5 5.517 7.2
8136 2013-10-31 04:13:43 459 16.317 3.517
8137 2013-10-31 04:33:33 51.5 4.4 6.7
8138 2013-10-31 04:44:39 478 15.183 3.767
8139 2013-10-31 05:03:36 75.5 4.433 1.9
8140 2013-10-31 05:09:56 98.5 7.783 2.167
8141 2013-10-31 05:19:53 115 4.667 1.767
8142 2013-10-31 05:26:19 39 2.983 2.483
8143 2013-10-31 05:31:47 450.5 11.75 9.417
8144 2013-10-31 05:52:57 426 14.1 5.483
8145 2013-10-31 06:12:32 418 12.383 4.517
8146 2013-10-31 06:29:26 412.5 11.75 4.383
8147 2013-10-31 06:45:34 393 13.917 12.217
8148 2013-10-31 07:11:42 421 13.95 4.65
8149 2013-10-31 07:30:18 256 8.333 3.067
8150 2013-10-31 07:41:42 430.5 11.1 3.083
8151 2013-10-31 07:55:53 440 12.767 3.817
8152 2013-10-31 08:12:28 440 11.683 3.217
8153 2013-10-31 08:27:22 441.5 12.167 4.083
8154 2013-10-31 08:43:37 450 12.433 4.85
8155 2013-10-31 09:00:54 462 12.167 5.017
8156 2013-10-31 09:18:05 478 12.65 15.883
8157 2013-10-31 09:46:37 27 5.65 12.483
8158 2013-10-31 10:04:45 71.5 6.783 4.25
8159 2013-10-31 10:15:47 49.5 8.317 9.533
8160 2013-10-31 10:33:38 20.5 4.133 12.133
8161 2013-10-31 10:49:54 27 7.3 1.683
8162 2013-10-31 10:58:53 23 6.383 8.817
8163 2013-10-31 11:14:05 22 3.667 7.983
8164 2013-10-31 11:25:44 589 15.833 8.783
8165 2013-10-31 11:50:21 556 16.15 5.3
8166 2013-10-31 12:11:48 532 15.467 5.1
8167 2013-10-31 12:32:22 509 14.133 4.4
8168 2013-10-31 12:50:54 502 16.517 5.083
8169 2013-10-31 13:12:30 500 17.267 4.383
8170 2013-10-31 13:34:09 481.5 15.15 4.717
8171 2013-10-31 13:54:01 491.5 16.083 4.417
8172 2013-10-31 14:14:31 487 15.05 4.933
8173 2013-10-31 14:34:30 433.5 13.383 4.783
8174 2013-10-31 14:52:40 434.5 12.667 7.567
8175 2013-10-31 15:12:54 65 4.333 1.917
8176 2013-10-31 15:19:09 40.5 3.317 1.083
8177 2013-10-31 15:23:33 22 4.283 1.233
8178 2013-10-31 15:29:04 42.5 5.6 7.483
8179 2013-10-31 15:42:09 144.5 7.667 1.467
8180 2013-10-31 15:51:17 85 7.317 20.883
8181 2013-10-31 16:19:29 28 3.783 12.083
8182 2013-10-31 16:35:21 385.5 10.317 6.1
8183 2013-10-31 16:51:46 407 12.5 18.15
8184 2013-10-31 17:22:25 254 9.483 2.517
8185 2013-10-31 17:34:25 93.5 4.017 0.2
8186 2013-10-31 17:38:38 61 4.383 2.367
8187 2013-10-31 17:45:23 38 4.517 0.033
8188 2013-10-31 17:49:56 27 1.233 1.75
8189 2013-10-31 17:52:55 23.5 2.833 2.7
8190 2013-10-31 17:58:27 22 4.467 10.767
8191 2013-10-31 18:13:41 20 4.733 64.217
8192 2013-10-31 19:22:38 20 5.033 25.917
8193 2013-10-31 19:53:35 42 4.067 21.183
8194 2013-10-31 20:18:50 47 7.25 2.15
8195 2013-10-31 20:28:14 24 4.6 1.3
8196 2013-10-31 20:34:08 47.5 8.167 9.35
8197 2013-10-31 20:51:39 44 3.967 9.45
8198 2013-10-31 21:05:04 42 3.283 6.033
8199 2013-10-31 21:14:23 104.5 8.55 3.083
8200 2013-10-31 21:26:01 119 8.55 3.417
8201 2013-10-31 21:37:59 210 9.083 3.083
8202 2013-10-31 21:50:09 238 8.967 3.733
8203 2013-10-31 22:02:51 279 9.533 3.467
8204 2013-10-31 22:15:51 364 9.683 3.45
8205 2013-10-31 22:28:59 345.5 10.183 3.867
8206 2013-10-31 22:43:02 398.5 10.55 4.017
8207 2013-10-31 22:57:36 409.5 10.667 6.717
8208 2013-10-31 23:14:59 365 10.367 5.317
8209 2013-10-31 23:30:40 397.5 10.583 3.983
8210 2013-10-31 23:45:14 385.5 10.45 3.517
8211 2013-10-31 23:59:12 227 7.95 3.05
8212 2013-11-01 00:10:12 381.5 10.5 5.867
8213 2013-11-01 00:26:34 344 9.117 4.95
8214 2013-11-01 00:40:38 329.5 8.467 3.533
8215 2013-11-01 00:52:38 188.5 7.533 2.617
8216 2013-11-01 01:02:47 123.5 7.183 2.5
8217 2013-11-01 01:12:28 192 7.083 2.85
8218 2013-11-01 01:22:24 178.5 6.783 1.9
8219 2013-11-01 01:31:05 127.5 6.983 1.9
8220 2013-11-01 01:39:58 121 7.25 2.4
8221 2013-11-01 01:49:37 118.5 6.783 1.7
8222 2013-11-01 01:58:06 104 5.967 2.2
8223 2013-11-01 02:06:16 148 7.783 4.567
8224 2013-11-01 02:18:37 171.5 7.7 1.85
8225 2013-11-01 02:28:10 143.5 6.833 3.017
8226 2013-11-01 02:38:01 153.5 6.433 9.65
8227 2013-11-01 02:54:06 49.5 5.083 7
8228 2013-11-01 03:06:11 153 6.9 2.35
8229 2013-11-01 03:15:26 247.5 8.967 2.55
8230 2013-11-01 03:26:57 240.5 9.183 2.8
8231 2013-11-01 03:38:56 233 9.5 8.083
8232 2013-11-01 03:56:31 190.5 8.65 1.867
8233 2013-11-01 04:07:02 115 5.017 1.533
8234 2013-11-01 04:13:35 103 6.45 1.75
8235 2013-11-01 04:21:47 90 5.95 1.783
8236 2013-11-01 04:29:31 76.5 5.317 1.533
8237 2013-11-01 04:36:22 71.5 6.75 1.117
8238 2013-11-01 04:44:14 83.5 5.217 1.417
8239 2013-11-01 04:50:52 83.5 3.983 2.1
8240 2013-11-01 04:56:57 87 6.95 2.133
8241 2013-11-01 05:06:02 96 5.517 1.95
8242 2013-11-01 05:13:30 95.5 4.933 3.383
8243 2013-11-01 05:21:49 105 7.833 1.983
8244 2013-11-01 05:31:38 104.5 5.65 1.517
8245 2013-11-01 05:38:48 103 6.283 5.95
8246 2013-11-01 05:51:02 99.5 7.633 3.317
8247 2013-11-01 06:01:59 94 5.05 27.933
8248 2013-11-01 06:34:58 20 1.4 22
8249 2013-11-01 06:58:22 29 4.483 3.733
8250 2013-11-01 07:06:35 48.5 5 13.95
8251 2013-11-01 07:25:32 144 8.867 3.217
8252 2013-11-01 07:37:37 153.5 11.567 3.15
8253 2013-11-01 07:52:20 162.5 8.1 2.583
8254 2013-11-01 08:03:01 153 10.85 0.933
8255 2013-11-01 08:14:48 92.5 7.967 7.783
8256 2013-11-01 08:30:33 93 10.017 2.667
8257 2013-11-01 08:43:14 23.5 5.55 10.55
8258 2013-11-01 08:59:20 22.5 4.883 2.567
8259 2013-11-01 09:06:47 25.5 13.75 10.567
8260 2013-11-01 09:31:06 84 11.717 13.483
8261 2013-11-01 09:56:18 30 6.083 2.55
8262 2013-11-01 10:04:56 27.5 8.4 1.6
8263 2013-11-01 10:14:56 26.5 2.55 3.95
8264 2013-11-01 10:21:26 49.5 9.433 0.017
8265 2013-11-01 10:30:53 23 1.117 1.45
8266 2013-11-01 10:33:27 84.5 4.017 1.967
8267 2013-11-01 10:39:26 91.5 8.4 1.617
8268 2013-11-01 10:49:27 21.5 3.867 0.85
8269 2013-11-01 10:54:10 22.5 3.85 1.167
8270 2013-11-01 10:59:11 28 4.317 1.15
8271 2013-11-01 11:04:39 39.5 5.933 1.767
8272 2013-11-01 11:12:21 28 6.55 1.45
8273 2013-11-01 11:20:21 22 4.167 0.967
8274 2013-11-01 11:25:29 25.5 5.15 1.433
8275 2013-11-01 11:32:04 31.5 6.617 1.95
8276 2013-11-01 11:40:38 23.5 5.4 1.65
8277 2013-11-01 11:47:41 20 2.95 16.517
8278 2013-11-01 12:07:09 30.5 5.2 5.067
8279 2013-11-01 12:17:25 25 4.2 3.167
8280 2013-11-01 12:24:47 27 9.333 21.75
8281 2013-11-01 12:55:52 28.5 6.217 2.033
8282 2013-11-01 13:04:07 24 7.517 1.917
8283 2013-11-01 13:13:33 23.5 6.45 2.433
8284 2013-11-01 13:22:26 26.5 6.033 18.117
8285 2013-11-01 13:46:35 64.5 7.55 6.867
8286 2013-11-01 14:01:00 23.5 3.5 3.117
8287 2013-11-01 14:07:37 78.5 9.583 0.967
8288 2013-11-01 14:18:10 26.5 1.583 2.383
8289 2013-11-01 14:22:08 42 7.717 1.5
8290 2013-11-01 14:31:21 28 4.617 2.75
8291 2013-11-01 14:38:43 22 3.45 0.183
8292 2013-11-01 14:42:21 31 7.9 5.45
8293 2013-11-01 14:55:42 26 9.65 1.933
8294 2013-11-01 15:07:17 38.5 5.167 1.717
8295 2013-11-01 15:14:10 26 3.083 1.233
8296 2013-11-01 15:18:29 22 3.683 4.85
8297 2013-11-01 15:27:01 20.5 2.983 1.4
8298 2013-11-01 15:31:24 24.5 3.1 1.467
8299 2013-11-01 15:35:58 23 4.217 41.05
8300 2013-11-01 16:21:14 20.5 6.283 3.017
8301 2013-11-01 16:30:32 42 6.333 1.133
8302 2013-11-01 16:38:00 47.5 4.967 2.117
8303 2013-11-01 16:45:05 30.5 6.167 2.033
8304 2013-11-01 16:53:17 20 7.917 1.65
8305 2013-11-01 17:02:51 22.5 10.45 2.083
8306 2013-11-01 17:15:23 23 7.767 2.217
8307 2013-11-01 17:25:22 26 9.55 8.85
8308 2013-11-01 17:43:46 27 8.45 2.117
8309 2013-11-01 17:54:20 24.5 6.583 2.617
8310 2013-11-01 18:03:32 26.5 10.483 15.65
8311 2013-11-01 18:29:40 126.5 8.067 1.833
8312 2013-11-01 18:39:34 116 7.35 1.917
8313 2013-11-01 18:48:50 220 11.067 2.917
8314 2013-11-01 19:02:49 84.5 8.15 3.117
8315 2013-11-01 19:14:05 215.5 10.333 0.9
8316 2013-11-01 19:25:19 46 2.9 0.817
8317 2013-11-01 19:29:02 25.5 1.683 3.167
8318 2013-11-01 19:33:53 34.5 1.983 1.767
8319 2013-11-01 19:37:38 389.5 12.9 1.667
8320 2013-11-01 19:52:12 250 6.883 1.433
8321 2013-11-01 20:00:31 212 6.333 3.133
8322 2013-11-01 20:09:59 285.5 11.65 1.1
8323 2013-11-01 20:22:44 31.5 1.433 1.883
8324 2013-11-01 20:26:03 333.5 12.333 2.4
8325 2013-11-01 20:40:47 103.5 3.25 1.4
8326 2013-11-01 20:45:26 258.5 10.233 2.05
8327 2013-11-01 20:57:43 212.5 11.05 1.867
8328 2013-11-01 21:10:38 165.5 6.083 1.117
8329 2013-11-01 21:17:50 81 6.45 1.15
8330 2013-11-01 21:25:26 69 3.55 1.483
8331 2013-11-01 21:30:28 72 8.75 5.283
8332 2013-11-01 21:44:30 117 6.7 1.683
8333 2013-11-01 21:52:53 171 9.333 2.383
8334 2013-11-01 22:04:36 175.5 10.583 1.133
8335 2013-11-01 22:16:19 88 5.1 0.617
8336 2013-11-01 22:22:02 77 3.767 1.717
8337 2013-11-01 22:27:31 87.5 6.1 2.517
8338 2013-11-01 22:36:08 120.5 8.417 2.017
8339 2013-11-01 22:46:34 148 10.367 2.25
8340 2013-11-01 22:59:11 80.5 7.217 1.85
8341 2013-11-01 23:08:15 92.5 9.15 1.183
8342 2013-11-01 23:18:35 22.5 7.017 2
8343 2013-11-01 23:27:36 36 7.533 3.05
8344 2013-11-01 23:38:11 78 7.15 1.467
8345 2013-11-01 23:46:48 95 12.65 2.8
8346 2013-11-02 00:02:15 24.5 5.767 1.217
8347 2013-11-02 00:09:14 51.5 13.317 1.45
8348 2013-11-02 00:24:00 30 12.667 2.333
8349 2013-11-02 00:39:00 45.5 14.75 13.467
8350 2013-11-02 01:07:13 185.5 9.65 1.633
8351 2013-11-02 01:18:30 174 10.7 2.15
8352 2013-11-02 01:31:21 61 11.3 0.75
8353 2013-11-02 01:43:24 49.5 4.533 2.067
8354 2013-11-02 01:50:00 64 3.767 2.517
8355 2013-11-02 01:56:17 286 10.217 3.433
8356 2013-11-02 02:09:56 282 10.717 3.317
8357 2013-11-02 02:23:58 34.5 4.183 1.433
8358 2013-11-02 02:29:35 116.5 6.767 1.183
8359 2013-11-02 02:37:32 80 4.917 1.9
8360 2013-11-02 02:44:21 23 3.033 1.133
8361 2013-11-02 02:48:31 189 11.583 1.933
8362 2013-11-02 03:02:02 34.5 5.183 1.617
8363 2013-11-02 03:08:50 27 8.183 1.25
8364 2013-11-02 03:18:16 29 11.5 10.25
8365 2013-11-02 03:40:01 72 8.3 1.517
8366 2013-11-02 03:49:50 44.5 23.883 1.25
8367 2013-11-02 04:14:58 33 10.9 6.217
8368 2013-11-02 04:32:05 61.5 11.9 1.283
8369 2013-11-02 04:45:16 22.5 6.083 2.1
8370 2013-11-02 04:53:27 36 16.6 3.65
8371 2013-11-02 05:13:42 21 9.55 2.367
8372 2013-11-02 05:25:37 91.5 9.883 3.267
8373 2013-11-02 05:38:46 54 13.267 4.65
8374 2013-11-02 05:56:41 109 6.7 1.883
8375 2013-11-02 06:05:16 143.5 12.333 2.583
8376 2013-11-02 06:20:11 111 5.083 2.3
8377 2013-11-02 06:27:34 190 14.2 4.1
8378 2013-11-02 06:45:52 23.5 5.9 1.65
8379 2013-11-02 06:53:25 53.5 3.717 2.367
8380 2013-11-02 06:59:30 264.5 14 2.083
8381 2013-11-02 07:15:35 26 6.633 1.75
8382 2013-11-02 07:23:58 290 14.133 5.017
8383 2013-11-02 07:43:07 295 14.317 4.2
8384 2013-11-02 08:01:38 288.5 17.317 2.267
8385 2013-11-02 08:21:13 301 12.3 2.717
8386 2013-11-02 08:36:14 40.5 27.983 1.283
8387 2013-11-02 09:05:30 20 4 3.85
8388 2013-11-02 09:13:21 367.5 12.233 5.15
8389 2013-11-02 09:30:44 387 11.85 4.45
8390 2013-11-02 09:47:02 373.5 11.75 8.25
8391 2013-11-02 10:07:02 326.5 12.183 6.033
8392 2013-11-02 10:25:15 356.5 11.467 3.683
8393 2013-11-02 10:40:24 346 11.417 5.5
8394 2013-11-02 10:57:19 348.5 11.983 3.383
8395 2013-11-02 11:12:41 355.5 10.067 8.883
8396 2013-11-02 11:31:38 369.5 11.167 2.95
8397 2013-11-02 11:45:45 373.5 12.583 5.383
8398 2013-11-02 12:03:43 361.5 11.35 6.95
8399 2013-11-02 12:22:01 27.5 7.417 5.833
8400 2013-11-02 12:35:16 31 5.983 1.467
8401 2013-11-02 12:42:43 22.5 3.983 15.917
8402 2013-11-02 13:02:37 24.5 5.017 3.017
8403 2013-11-02 13:10:39 22 1.917 0.783
8404 2013-11-02 13:13:21 23 4.45 6.283
8405 2013-11-02 13:24:05 42 6.633 19.417
8406 2013-11-02 13:50:08 23 6.25 8.417
8407 2013-11-02 14:04:48 29 5.3 19.3
8408 2013-11-02 14:29:24 42 4.433 1.4
8409 2013-11-02 14:35:14 26 2.75 8.517
8410 2013-11-02 14:46:30 31 3.167 1.133
8411 2013-11-02 14:50:48 46.5 5.217 12.733
8412 2013-11-02 15:08:45 28 7.2 7.05
8413 2013-11-02 15:23:00 21 6.85 0.933
8414 2013-11-02 15:30:47 55.5 5 0.883
8415 2013-11-02 15:36:40 28 4.8 69.3
8416 2013-11-02 16:50:46 20 3.917 13.183
8417 2013-11-02 17:07:52 231 10.85 4.817
8418 2013-11-02 17:23:32 348 11.65 5.367
8419 2013-11-02 17:40:33 351.5 10.55 3.817
8420 2013-11-02 17:54:55 350 14.333 7.317
8421 2013-11-02 18:16:34 22 7.583 3.15
8422 2013-11-02 18:27:18 20 7.3 6.467
8423 2013-11-02 18:41:04 148.5 9.8 2.017
8424 2013-11-02 18:52:53 26.5 5.7 1.65
8425 2013-11-02 19:00:14 26.5 7.65 1.717
8426 2013-11-02 19:09:36 182 8.75 3.05
8427 2013-11-02 19:21:24 23 5.55 1.683
8428 2013-11-02 19:28:38 50 9.317 1.633
8429 2013-11-02 19:39:35 26.5 9.383 1.817
8430 2013-11-02 19:50:47 33.5 9.517 13.083
8431 2013-11-02 20:13:23 30.5 10.917 1.05
8432 2013-11-02 20:25:21 72.5 2.517 1.483
8433 2013-11-02 20:29:21 91 8.517 62.717
8434 2013-11-02 21:40:35 24 8.083 12.35
8435 2013-11-02 22:01:01 53 12.583 2.467
8436 2013-11-02 22:16:04 436.5 17.817 2.967
8437 2013-11-02 22:36:51 26.5 9.4 2
8438 2013-11-02 22:48:15 438 18.2 8.683
8439 2013-11-02 23:15:08 26.5 11.183 2.2
8440 2013-11-02 23:28:31 28.5 12.8 7.25
8441 2013-11-02 23:48:34 23 7.783 1.45
8442 2013-11-02 23:57:48 27.5 10.067 1.917
8443 2013-11-03 00:09:47 43.5 13.033 1.883
8444 2013-11-03 00:24:42 38 15.05 1.15
8445 2013-11-03 00:40:54 29.5 8.133 2.583
8446 2013-11-03 00:51:37 177.5 11.517 5.517
8447 2013-11-03 01:08:39 42 14.417 1.433
8448 2013-11-03 01:24:30 121 10.167 3.733
8449 2013-11-03 01:38:24 516.5 16.9 4.417
8450 2013-11-03 01:59:43 523.5 13.6 3.3
8451 2013-11-03 02:16:37 148.5 7.483 2.417
8452 2013-11-03 02:26:31 130 6.267 1.483
8453 2013-11-03 02:34:16 536 16.217 1.95
8454 2013-11-03 02:52:26 123 5.817 1.667
8455 2013-11-03 02:59:55 168.5 6.833 1.75
8456 2013-11-03 03:08:30 203.5 8.567 2.433
8457 2013-11-03 03:19:30 146 5.233 2.433
8458 2013-11-03 03:27:10 159 9.533 2.383
8459 2013-11-03 03:39:05 171.5 6.067 1.9
8460 2013-11-03 03:47:03 130 7.467 1.567
8461 2013-11-03 03:56:05 145 6.283 1.583
8462 2013-11-03 04:03:57 222.5 4.9 1.333
8463 2013-11-03 04:10:11 220 7.417 1.533
8464 2013-11-03 04:19:08 153.5 7.4 2.267
8465 2013-11-03 04:28:48 151 8.35 2.333
8466 2013-11-03 04:39:29 139.5 7.8 3.117
8467 2013-11-03 04:50:24 548.5 12.983 5.75
8468 2013-11-03 05:09:08 539 12.333 13.917
8469 2013-11-03 05:35:23 200 11.717 2.883
8470 2013-11-03 05:49:59 559 12.75 4.667
8471 2013-11-03 06:07:24 42 4.15 2.617
8472 2013-11-03 06:14:10 74 7.067 9.917
8473 2013-11-03 06:31:09 250 10.933 3.467
8474 2013-11-03 06:45:33 562 15.95 7.9
8475 2013-11-03 07:09:24 155.5 7.617 2.267
8476 2013-11-03 07:19:17 145.5 7.517 56.267
8477 2013-11-03 08:23:04 506.5 13.983 7.15
8478 2013-11-03 08:44:12 20 4.5 12.817
8479 2013-11-03 09:01:31 325.5 13.883 3.367
8480 2013-11-03 09:18:46 490 16.417 3.3
8481 2013-11-03 09:38:29 486 13.217 33.067
8482 2013-11-03 10:24:46 33.5 7.583 1.967
8483 2013-11-03 10:34:19 470 17 3.933
8484 2013-11-03 10:55:15 21.5 6.517 14.15
8485 2013-11-03 11:15:55 480 19.017 8.533
8486 2013-11-03 11:43:28 23.5 5.733 1.683
8487 2013-11-03 11:50:53 22 4.167 25.067
8488 2013-11-03 12:20:07 38 5.733 5.3
8489 2013-11-03 12:31:09 52 8 20.017
8490 2013-11-03 12:59:10 22 3.7 34.367
8491 2013-11-03 13:37:14 22.5 1.6 8.033
8492 2013-11-03 13:46:52 523 17.233 29.667
8493 2013-11-03 14:33:46 48 6.033 11.1
8494 2013-11-03 14:50:54 39.5 5.15 11.2
8495 2013-11-03 15:07:15 29 4.3 11.967
8496 2013-11-03 15:23:31 37.5 4 0.467
8497 2013-11-03 15:27:59 26.5 4.133 0.933
8498 2013-11-03 15:33:03 25.5 4.55 4.867
8499 2013-11-03 15:42:28 23 5.267 3.667
8500 2013-11-03 15:51:24 80 11.9 2.367
8501 2013-11-03 16:05:40 47 3.75 2.267
8502 2013-11-03 16:11:41 519.5 21.983 3.9
8503 2013-11-03 16:37:34 530 15.983 2.283
8504 2013-11-03 16:55:50 22.5 8.8 10.533
8505 2013-11-03 17:15:10 39.5 10.633 13.567
8506 2013-11-03 17:39:22 27 5.9 1.683
8507 2013-11-03 17:46:57 557.5 16.233 4.183
8508 2013-11-03 18:07:22 576 16.667 3.1
8509 2013-11-03 18:27:08 253 10.217 2.5
8510 2013-11-03 18:39:51 207 10.75 2.967
8511 2013-11-03 18:53:34 203.5 9.8 1.867
8512 2013-11-03 19:05:14 184 6.733 1.567
8513 2013-11-03 19:13:32 162 9.667 2.083
8514 2013-11-03 19:25:17 204 9.517 2.417
8515 2013-11-03 19:37:13 173.5 9.117 2.25
8516 2013-11-03 19:48:35 167 8.7 1.8
8517 2013-11-03 19:59:05 174.5 8.267 2.183
8518 2013-11-03 20:09:32 190.5 7.433 1.633
8519 2013-11-03 20:18:36 180 7.617 1.817
8520 2013-11-03 20:28:02 213 7.217 1.75
8521 2013-11-03 20:37:00 279.5 8.017 3
8522 2013-11-03 20:48:01 609 12.333 2.883
8523 2013-11-03 21:03:14 193.5 7.167 2.217
8524 2013-11-03 21:12:37 188 8.15 2.8
8525 2013-11-03 21:23:34 184 6.883 2.217
8526 2013-11-03 21:32:40 189 7.883 3.667
8527 2013-11-03 21:44:13 373.5 10.767 4.417
8528 2013-11-03 21:59:24 588 12.917 5.05
8529 2013-11-03 22:17:22 577 12.85 5.483
8530 2013-11-03 22:35:42 119 5.667 9.233
8531 2013-11-03 22:50:36 31.5 3.283 2.633
8532 2013-11-03 22:56:31 24.5 4.2 26.417
8533 2013-11-03 23:27:08 154 7.967 5.483
8534 2013-11-03 23:40:35 147 8.017 1.483
8535 2013-11-03 23:50:05 61.5 2.667 1.45
8536 2013-11-03 23:54:12 49 2.25 3.083
8537 2013-11-03 23:59:32 20 3.817 1.783
8538 2013-11-04 00:05:08 23 7.35 7.367
8539 2013-11-04 00:19:51 520 13.05 4.1
8540 2013-11-04 00:37:00 22.5 3.933 6.417
8541 2013-11-04 00:47:21 22 4.217 1.55
8542 2013-11-04 00:53:07 26.5 4.217 45.833
8543 2013-11-04 01:43:10 21 5.433 43.55
8544 2013-11-04 02:32:09 26.5 5.733 14.5
8545 2013-11-04 02:52:23 171 5.6 3.2
8546 2013-11-04 03:01:11 149.5 11.8 1.8
8547 2013-11-04 03:14:47 155 7.133 1.967
8548 2013-11-04 03:23:53 139 6.167 3.833
8549 2013-11-04 03:33:53 156.5 9.917 2.067
8550 2013-11-04 03:45:52 466.5 18.4 1.95
8551 2013-11-04 04:06:13 184 7.567 2.617
8552 2013-11-04 04:16:24 199.5 13.45 2.417
8553 2013-11-04 04:32:16 163 8.217 2.55
8554 2013-11-04 04:43:02 470.5 16.317 2.183
8555 2013-11-04 05:01:32 157.5 4.717 2.333
8556 2013-11-04 05:08:35 471 12.317 1.933
8557 2013-11-04 05:22:50 157 7.267 3.4
8558 2013-11-04 05:33:30 467.5 10.95 2.017
8559 2013-11-04 05:46:28 140.5 5.433 1.533
8560 2013-11-04 05:53:26 470 9.533 3.483
8561 2013-11-04 06:06:27 400 9.733 2.667
8562 2013-11-04 06:18:51 360 8.95 2.583
8563 2013-11-04 06:30:23 460.5 9.783 3.4
8564 2013-11-04 06:43:34 474 10 2.8
8565 2013-11-04 06:56:22 471 10.65 1.6
8566 2013-11-04 07:08:37 21 2.233 2.683
8567 2013-11-04 07:13:32 463 9.817 2.867
8568 2013-11-04 07:26:13 473 11.35 3.017
8569 2013-11-04 07:40:35 470 11 3.067
8570 2013-11-04 07:54:39 473.5 11.1 0.867
8571 2013-11-04 08:06:37 22.5 2.3 2.567
8572 2013-11-04 08:11:29 474 11.217 4.8
8573 2013-11-04 08:27:30 466.5 11.633 4.883
8574 2013-11-04 08:44:01 463.5 10.55 4.5
8575 2013-11-04 08:59:04 466 10.783 3.283
8576 2013-11-04 09:13:08 484.5 10.483 6
8577 2013-11-04 09:29:37 492 11.667 7.983
8578 2013-11-04 09:49:16 529 13.183 2.75
8579 2013-11-04 10:05:12 26.5 3.067 1.617
8580 2013-11-04 10:09:53 557.5 14.933 2.417
8581 2013-11-04 10:27:14 23.5 4.717 1.65
8582 2013-11-04 10:33:36 26.5 3.217 11.65
8583 2013-11-04 10:48:28 614 12.4 7.633
8584 2013-11-04 11:08:30 23 6.783 9.35
8585 2013-11-04 11:24:38 24.5 5.483 13.183
8586 2013-11-04 11:43:18 26 5.25 17.8
8587 2013-11-04 12:06:21 561.5 13.15 6.85
8588 2013-11-04 12:26:21 25.5 4.183 2.517
8589 2013-11-04 12:33:03 539.5 14.5 8.933
8590 2013-11-04 12:56:29 521 13.783 38.767
8591 2013-11-04 13:49:02 275 10.217 0.933
8592 2013-11-04 14:00:11 50 5.6 2.883
8593 2013-11-04 14:08:40 72.5 3.6 0.383
8594 2013-11-04 14:12:39 33 2.55 1.367
8595 2013-11-04 14:16:34 491 14.267 6.517
8596 2013-11-04 14:37:21 494.5 13.417 7.917
8597 2013-11-04 14:58:41 34 5.483 0.467
8598 2013-11-04 15:04:38 33.5 3.4 2.483
8599 2013-11-04 15:10:31 485.5 13.183 6.833
8600 2013-11-04 15:30:32 486 11.183 9.667
8601 2013-11-04 15:51:23 479 13.217 17.417
8602 2013-11-04 16:22:01 36 2.517 1.467
8603 2013-11-04 16:26:00 58 9.65 5.65
8604 2013-11-04 16:41:18 27.5 8.817 5.233
8605 2013-11-04 16:55:21 50 5.15 6.467
8606 2013-11-04 17:06:58 24.5 4.383 10
8607 2013-11-04 17:21:21 24.5 5.65 1.517
8608 2013-11-04 17:28:31 20.5 3.383 1.767
8609 2013-11-04 17:33:40 24.5 9.083 1.067
