# Supplementary material for: Understanding narwhal diving behaviour using Hidden Markov Models with dependent state distributions and long range dependence
Source: PLoS Comput Biol. 2019 Mar 14;15(3):e1006425. doi: 10.1371/journal.pcbi.1006425 (PMC6417660; doi:10.1371/journal.pcbi.1006425)
Supplement: S1 Data — Data columns are: DiveNumber: Number of dive; Date: Date of dive; StartTime: Start time in hh:mm:ss of dive; MaxDepth: Maximum depth reach in dive in meters; Duration: Duration of dive in minutes; PostDiveDur: Duration of time spent in the surface (above 20 m) after the dive in minutes. (ZIP) [file pcbi.1006425.s004.zip › S1 Data/README.md]

## Data for the paper "Understanding narwhal diving behaviour using Hidden Markov
## Models with dependent state distributions and long range dependence"

Data columns:

DiveNumber: Number of dive
Date: Date of dive
StartTime: Start time in hh:mm:ss of dive
MaxDepth: Maximum depth reach in dive in meters
Duration: Duration of dive in minutes
PostDiveDur: Duration of time spent in the surface (above 20 m) after the dive in minutes
